# Supplementary material for: Wake slow waves in focal human epilepsy impact network activity and cognition
Source: Nat Commun. 2023 Nov 30;14:7397. doi: 10.1038/s41467-023-42971-3 (PMC10689494; doi:10.1038/s41467-023-42971-3)
Supplement: Supplementary file 4 — Source Data [file 41467_2023_42971_MOESM4_ESM.xlsx]

## Sheet: Fig. 1e
baseline	down state
1.00457	0.90684
1.00506	0.903745
0.963692	0.882827
0.994966	0.960698
1.00818	0.785471
1.00385	0.949234
1.04067	0.456977
1.06409	0.960955
0.993076	0.907701
1.0064	0.900675
1.0007	0.720691
1.01011	0.945369
1.01392	0.955725
1.00047	1.04473
1.02103	0.977992
1.02017	0.735516
1.00742	0.835724

## Sheet: Fig. 1h
time [s]	pSW around nSW			pSW around nSW shuffle
-59.998	0.0164591	0.00607525	17	0.0143258	0.00646307	17
-59.9961	0.0164787	0.00607611	17	0.0143204	0.00643516	17
-59.9941	0.0164986	0.00607685	17	0.0143156	0.00640783	17
-59.9922	0.0165186	0.00607748	17	0.0143116	0.00638111	17
-59.9902	0.0165386	0.00607797	17	0.0143084	0.00635503	17
-59.9883	0.0165587	0.00607831	17	0.0143058	0.00632958	17
-59.9863	0.0165788	0.00607852	17	0.0143039	0.0063048	17
-59.9844	0.0165989	0.00607863	17	0.0143027	0.00628067	17
-59.9824	0.0166189	0.00607863	17	0.0143022	0.00625723	17
-59.9805	0.016639	0.00607858	17	0.0143023	0.00623447	17
-59.9785	0.016659	0.00607854	17	0.0143032	0.00621237	17
-59.9766	0.016679	0.00607865	17	0.0143047	0.0061909	17
-59.9746	0.0166988	0.00607878	17	0.0143069	0.00617003	17
-59.9727	0.0167186	0.00607873	17	0.0143096	0.00614977	17
-59.9707	0.0167384	0.00607854	17	0.014313	0.00613011	17
-59.9688	0.0167581	0.00607824	17	0.0143169	0.00611099	17
-59.9668	0.0167778	0.00607786	17	0.0143212	0.00609236	17
-59.9648	0.0167975	0.00607746	17	0.0143261	0.00607424	17
-59.9629	0.0168171	0.00607713	17	0.0143314	0.00605664	17
-59.9609	0.0168366	0.00607693	17	0.0143372	0.00603952	17
-59.959	0.016856	0.00607689	17	0.0143434	0.00602287	17
-59.957	0.0168752	0.00607699	17	0.01435	0.00600671	17
-59.9551	0.0168941	0.00607723	17	0.014357	0.00599102	17
-59.9531	0.0169129	0.0060776	17	0.0143643	0.00597583	17
-59.9512	0.0169314	0.00607811	17	0.0143719	0.00596113	17
-59.9492	0.0169497	0.00607879	17	0.0143799	0.0059469	17
-59.9473	0.0169677	0.00607963	17	0.0143883	0.00593312	17
-59.9453	0.0169856	0.00608067	17	0.0143969	0.00591978	17
-59.9434	0.0170032	0.00608188	17	0.0144057	0.00590705	17
-59.9414	0.0170206	0.00608324	17	0.0144146	0.00589509	17
-59.9395	0.0170377	0.00608483	17	0.0144237	0.00588391	17
-59.9375	0.0170547	0.0060867	17	0.0144329	0.00587354	17
-59.9355	0.0170715	0.0060888	17	0.0144423	0.00586398	17
-59.9336	0.0170879	0.00609112	17	0.0144519	0.00585521	17
-59.9316	0.017104	0.00609372	17	0.0144618	0.00584723	17
-59.9297	0.0171197	0.00609662	17	0.0144719	0.00584001	17
-59.9277	0.0171351	0.00609985	17	0.0144822	0.00583353	17
-59.9258	0.0171502	0.00610343	17	0.0144929	0.00582783	17
-59.9238	0.0171648	0.00610738	17	0.0145038	0.00582287	17
-59.9219	0.017179	0.00611172	17	0.0145151	0.0058186	17
-59.9199	0.0171927	0.00611646	17	0.0145268	0.00581502	17
-59.918	0.017206	0.00612163	17	0.0145391	0.00581202	17
-59.916	0.0172187	0.00612726	17	0.014552	0.00580947	17
-59.9141	0.017231	0.00613338	17	0.0145655	0.00580733	17
-59.9121	0.0172428	0.00614	17	0.0145797	0.00580559	17
-59.9102	0.0172541	0.00614712	17	0.0145945	0.00580424	17
-59.9082	0.0172649	0.00615473	17	0.0146099	0.00580328	17
-59.9063	0.0172753	0.00616289	17	0.0146261	0.00580274	17
-59.9043	0.0172852	0.00617162	17	0.014643	0.00580258	17
-59.9023	0.0172947	0.00618098	17	0.0146606	0.00580277	17
-59.9004	0.0173038	0.00619097	17	0.0146788	0.00580334	17
-59.8984	0.0173124	0.0062016	17	0.0146977	0.00580426	17
-59.8965	0.0173205	0.00621287	17	0.0147171	0.00580552	17
-59.8945	0.017328	0.00622473	17	0.0147371	0.00580711	17
-59.8926	0.017335	0.0062372	17	0.0147576	0.00580899	17
-59.8906	0.0173416	0.0062503	17	0.0147786	0.00581111	17
-59.8887	0.0173476	0.00626406	17	0.0148001	0.00581346	17
-59.8867	0.0173531	0.00627852	17	0.0148221	0.00581602	17
-59.8848	0.0173582	0.0062937	17	0.0148446	0.00581871	17
-59.8828	0.0173626	0.00630956	17	0.0148675	0.00582142	17
-59.8809	0.0173665	0.00632616	17	0.0148909	0.00582412	17
-59.8789	0.0173697	0.00634354	17	0.0149147	0.00582681	17
-59.877	0.0173723	0.00636171	17	0.014939	0.0058295	17
-59.875	0.0173742	0.00638062	17	0.0149637	0.00583215	17
-59.873	0.0173755	0.00640021	17	0.0149887	0.00583467	17
-59.8711	0.0173762	0.0064205	17	0.015014	0.00583706	17
-59.8691	0.0173763	0.0064416	17	0.0150396	0.00583934	17
-59.8672	0.0173757	0.00646355	17	0.0150655	0.00584153	17
-59.8652	0.0173746	0.00648638	17	0.0150916	0.00584366	17
-59.8633	0.017373	0.00651009	17	0.0151179	0.00584573	17
-59.8613	0.0173708	0.00653468	17	0.0151445	0.0058477	17
-59.8594	0.017368	0.00656015	17	0.0151713	0.00584957	17
-59.8574	0.0173646	0.00658642	17	0.0151983	0.00585135	17
-59.8555	0.0173606	0.00661346	17	0.0152256	0.00585304	17
-59.8535	0.0173559	0.00664124	17	0.015253	0.00585465	17
-59.8516	0.0173505	0.00666978	17	0.0152807	0.00585619	17
-59.8496	0.0173446	0.00669904	17	0.0153085	0.00585767	17
-59.8477	0.017338	0.006729	17	0.0153365	0.00585914	17
-59.8457	0.0173307	0.00675966	17	0.0153645	0.00586059	17
-59.8438	0.0173229	0.00679097	17	0.0153924	0.00586206	17
-59.8418	0.0173143	0.00682289	17	0.0154203	0.00586358	17
-59.8398	0.0173051	0.00685538	17	0.0154482	0.00586517	17
-59.8379	0.0172951	0.0068884	17	0.0154761	0.00586685	17
-59.8359	0.0172845	0.00692189	17	0.0155041	0.00586841	17
-59.834	0.0172733	0.00695579	17	0.0155322	0.00586964	17
-59.832	0.0172615	0.00699008	17	0.0155604	0.00587057	17
-59.8301	0.0172491	0.00702472	17	0.0155887	0.0058712	17
-59.8281	0.0172361	0.00705967	17	0.015617	0.00587151	17
-59.8262	0.0172226	0.00709484	17	0.0156452	0.00587152	17
-59.8242	0.0172085	0.00713015	17	0.0156734	0.00587123	17
-59.8223	0.0171939	0.00716564	17	0.0157017	0.00587066	17
-59.8203	0.0171788	0.00720131	17	0.0157298	0.00586983	17
-59.8184	0.0171632	0.00723708	17	0.0157579	0.00586875	17
-59.8164	0.0171473	0.00727287	17	0.015786	0.00586747	17
-59.8145	0.017131	0.00730865	17	0.015814	0.00586603	17
-59.8125	0.0171142	0.00734435	17	0.0158419	0.0058644	17
-59.8105	0.0170971	0.00737998	17	0.0158698	0.00586258	17
-59.8086	0.0170796	0.00741551	17	0.0158976	0.00586057	17
-59.8066	0.0170618	0.00745091	17	0.0159252	0.0058584	17
-59.8047	0.0170435	0.00748614	17	0.0159528	0.00585606	17
-59.8027	0.017025	0.00752114	17	0.0159801	0.00585353	17
-59.8008	0.0170061	0.00755586	17	0.0160072	0.0058508	17
-59.7988	0.0169869	0.00759023	17	0.0160342	0.00584789	17
-59.7969	0.0169673	0.00762418	17	0.0160611	0.00584483	17
-59.7949	0.0169475	0.00765767	17	0.0160879	0.00584165	17
-59.793	0.0169274	0.00769064	17	0.0161146	0.00583836	17
-59.791	0.016907	0.00772308	17	0.0161411	0.00583496	17
-59.7891	0.0168863	0.00775495	17	0.0161676	0.00583134	17
-59.7871	0.0168655	0.00778619	17	0.0161941	0.00582735	17
-59.7852	0.0168447	0.00781681	17	0.0162207	0.00582304	17
-59.7832	0.0168237	0.00784672	17	0.0162473	0.00581844	17
-59.7813	0.0168027	0.00787582	17	0.0162739	0.00581358	17
-59.7793	0.0167815	0.00790403	17	0.0163005	0.00580849	17
-59.7773	0.0167601	0.0079313	17	0.0163272	0.00580318	17
-59.7754	0.0167387	0.00795759	17	0.0163539	0.00579768	17
-59.7734	0.0167171	0.00798288	17	0.0163805	0.005792	17
-59.7715	0.0166954	0.00800715	17	0.0164072	0.00578618	17
-59.7695	0.0166736	0.00803036	17	0.0164338	0.0057803	17
-59.7676	0.0166517	0.00805252	17	0.0164604	0.00577442	17
-59.7656	0.0166297	0.00807358	17	0.0164869	0.00576857	17
-59.7637	0.0166077	0.00809354	17	0.0165134	0.00576278	17
-59.7617	0.0165856	0.00811241	17	0.0165398	0.00575712	17
-59.7598	0.0165636	0.00813015	17	0.0165662	0.0057516	17
-59.7578	0.0165416	0.00814676	17	0.0165925	0.00574625	17
-59.7559	0.0165197	0.0081622	17	0.0166188	0.00574107	17
-59.7539	0.0164979	0.00817646	17	0.016645	0.0057361	17
-59.752	0.0164763	0.00818951	17	0.016671	0.00573134	17
-59.75	0.016455	0.00820131	17	0.016697	0.00572661	17
-59.7481	0.0164339	0.00821185	17	0.0167229	0.00572166	17
-59.7461	0.0164131	0.00822111	17	0.0167488	0.00571653	17
-59.7441	0.0163926	0.00822911	17	0.0167747	0.00571123	17
-59.7422	0.0163725	0.0082359	17	0.0168006	0.0057058	17
-59.7402	0.0163528	0.00824147	17	0.0168265	0.00570029	17
-59.7383	0.0163334	0.00824587	17	0.0168525	0.00569473	17
-59.7363	0.0163144	0.00824919	17	0.0168785	0.00568915	17
-59.7344	0.0162958	0.0082514	17	0.0169045	0.00568355	17
-59.7324	0.0162776	0.00825251	17	0.0169304	0.00567794	17
-59.7305	0.0162597	0.00825251	17	0.0169562	0.00567227	17
-59.7285	0.0162422	0.00825135	17	0.0169819	0.00566653	17
-59.7266	0.0162251	0.008249	17	0.0170075	0.00566072	17
-59.7246	0.0162083	0.00824544	17	0.0170329	0.00565488	17
-59.7227	0.016192	0.00824063	17	0.0170582	0.0056491	17
-59.7207	0.0161761	0.00823452	17	0.0170832	0.00564337	17
-59.7188	0.0161607	0.00822705	17	0.0171081	0.00563768	17
-59.7168	0.0161459	0.00821816	17	0.0171326	0.00563195	17
-59.7148	0.0161317	0.00820786	17	0.0171568	0.00562612	17
-59.7129	0.0161181	0.00819614	17	0.0171807	0.00562016	17
-59.7109	0.0161051	0.008183	17	0.0172043	0.00561408	17
-59.709	0.0160926	0.00816841	17	0.0172276	0.00560784	17
-59.707	0.0160807	0.00815241	17	0.0172506	0.00560141	17
-59.7051	0.0160693	0.00813499	17	0.0172732	0.00559478	17
-59.7031	0.0160584	0.00811615	17	0.0172955	0.00558792	17
-59.7012	0.0160479	0.0080959	17	0.0173173	0.00558079	17
-59.6992	0.016038	0.00807424	17	0.0173386	0.0055734	17
-59.6973	0.0160285	0.00805109	17	0.0173593	0.00556572	17
-59.6953	0.0160197	0.00802643	17	0.0173795	0.00555776	17
-59.6934	0.0160114	0.00800027	17	0.0173992	0.00554952	17
-59.6914	0.0160037	0.00797266	17	0.0174183	0.00554101	17
-59.6895	0.0159966	0.00794374	17	0.0174369	0.00553227	17
-59.6875	0.01599	0.00791365	17	0.0174549	0.00552328	17
-59.6856	0.0159839	0.00788248	17	0.0174724	0.00551405	17
-59.6836	0.0159782	0.00785038	17	0.0174893	0.00550459	17
-59.6816	0.015973	0.00781749	17	0.0175056	0.00549491	17
-59.6797	0.0159681	0.00778383	17	0.0175212	0.00548507	17
-59.6777	0.0159637	0.00774944	17	0.0175362	0.00547516	17
-59.6758	0.0159597	0.00771432	17	0.0175507	0.00546524	17
-59.6738	0.0159561	0.00767851	17	0.0175648	0.00545528	17
-59.6719	0.015953	0.00764215	17	0.0175784	0.00544529	17
-59.6699	0.0159502	0.0076054	17	0.0175915	0.00543526	17
-59.668	0.0159477	0.00756833	17	0.0176042	0.00542519	17
-59.666	0.0159457	0.00753097	17	0.0176164	0.00541507	17
-59.6641	0.015944	0.00749335	17	0.0176281	0.00540493	17
-59.6621	0.0159427	0.00745554	17	0.0176394	0.00539475	17
-59.6602	0.0159418	0.00741763	17	0.0176503	0.00538447	17
-59.6582	0.0159412	0.00737964	17	0.0176608	0.0053741	17
-59.6563	0.015941	0.00734154	17	0.0176709	0.00536363	17
-59.6543	0.015941	0.00730337	17	0.0176807	0.00535304	17
-59.6523	0.0159415	0.00726519	17	0.01769	0.00534239	17
-59.6504	0.0159423	0.00722706	17	0.017699	0.00533174	17
-59.6484	0.0159434	0.00718904	17	0.0177075	0.00532108	17
-59.6465	0.0159449	0.00715123	17	0.0177155	0.00531041	17
-59.6445	0.0159468	0.00711363	17	0.017723	0.00529973	17
-59.6426	0.015949	0.00707626	17	0.0177301	0.00528906	17
-59.6406	0.0159516	0.00703918	17	0.0177366	0.00527838	17
-59.6387	0.0159545	0.00700249	17	0.0177427	0.00526768	17
-59.6367	0.0159577	0.00696627	17	0.0177484	0.00525692	17
-59.6348	0.0159611	0.00693056	17	0.0177536	0.00524605	17
-59.6328	0.0159649	0.00689536	17	0.0177583	0.00523509	17
-59.6309	0.0159689	0.0068607	17	0.0177625	0.00522405	17
-59.6289	0.0159733	0.00682664	17	0.0177663	0.00521297	17
-59.627	0.0159779	0.00679323	17	0.0177695	0.00520197	17
-59.625	0.0159827	0.00676049	17	0.0177724	0.00519106	17
-59.6231	0.0159878	0.00672844	17	0.0177748	0.00518021	17
-59.6211	0.0159931	0.00669712	17	0.017777	0.0051694	17
-59.6191	0.0159987	0.00666657	17	0.0177787	0.00515871	17
-59.6172	0.0160044	0.00663687	17	0.0177799	0.0051482	17
-59.6152	0.0160104	0.00660805	17	0.0177805	0.00513788	17
-59.6133	0.0160166	0.00658014	17	0.0177805	0.00512776	17
-59.6113	0.016023	0.00655316	17	0.0177799	0.0051179	17
-59.6094	0.0160296	0.00652716	17	0.0177789	0.00510838	17
-59.6074	0.0160364	0.00650217	17	0.0177774	0.00509919	17
-59.6055	0.0160434	0.00647818	17	0.0177755	0.00509031	17
-59.6035	0.0160506	0.0064552	17	0.0177731	0.00508168	17
-59.6016	0.016058	0.00643327	17	0.0177703	0.00507325	17
-59.5996	0.0160656	0.00641238	17	0.017767	0.00506497	17
-59.5977	0.0160734	0.00639254	17	0.0177632	0.00505684	17
-59.5957	0.0160814	0.00637377	17	0.0177589	0.00504886	17
-59.5938	0.0160895	0.00635608	17	0.017754	0.00504107	17
-59.5918	0.0160977	0.00633949	17	0.0177487	0.00503345	17
-59.5899	0.016106	0.00632401	17	0.0177427	0.00502605	17
-59.5879	0.0161143	0.00630968	17	0.0177363	0.00501886	17
-59.5859	0.0161229	0.00629654	17	0.0177292	0.00501189	17
-59.584	0.0161316	0.00628456	17	0.0177216	0.00500513	17
-59.582	0.0161404	0.00627366	17	0.0177134	0.00499856	17
-59.5801	0.0161494	0.00626381	17	0.0177046	0.0049922	17
-59.5781	0.0161585	0.00625482	17	0.0176952	0.00498605	17
-59.5762	0.016168	0.00624652	17	0.0176853	0.00498008	17
-59.5742	0.0161777	0.00623892	17	0.0176749	0.00497429	17
-59.5723	0.0161878	0.00623201	17	0.017664	0.00496869	17
-59.5703	0.0161981	0.00622577	17	0.0176524	0.00496325	17
-59.5684	0.0162087	0.00622021	17	0.0176404	0.00495799	17
-59.5664	0.0162197	0.00621534	17	0.0176278	0.00495296	17
-59.5645	0.0162309	0.00621112	17	0.0176147	0.00494813	17
-59.5625	0.0162424	0.00620753	17	0.0176012	0.0049435	17
-59.5606	0.0162542	0.00620452	17	0.0175872	0.00493908	17
-59.5586	0.0162663	0.00620207	17	0.0175727	0.00493488	17
-59.5566	0.0162785	0.00620011	17	0.0175578	0.00493088	17
-59.5547	0.016291	0.00619861	17	0.0175426	0.00492704	17
-59.5527	0.0163037	0.00619749	17	0.0175271	0.00492332	17
-59.5508	0.0163164	0.00619676	17	0.0175113	0.00491967	17
-59.5488	0.0163293	0.00619644	17	0.0174952	0.00491605	17
-59.5469	0.0163423	0.00619651	17	0.0174789	0.00491248	17
-59.5449	0.0163554	0.00619678	17	0.0174624	0.004909	17
-59.543	0.0163687	0.00619707	17	0.0174457	0.00490561	17
-59.541	0.0163822	0.00619733	17	0.0174288	0.00490229	17
-59.5391	0.0163958	0.00619753	17	0.0174118	0.00489904	17
-59.5371	0.0164096	0.00619765	17	0.0173946	0.00489584	17
-59.5352	0.0164236	0.00619767	17	0.0173772	0.00489266	17
-59.5332	0.0164377	0.00619751	17	0.0173595	0.00488953	17
-59.5313	0.0164519	0.00619711	17	0.0173416	0.00488638	17
-59.5293	0.0164661	0.00619647	17	0.0173234	0.00488316	17
-59.5274	0.0164804	0.00619546	17	0.0173049	0.00487988	17
-59.5254	0.0164949	0.00619396	17	0.0172862	0.0048765	17
-59.5234	0.0165095	0.00619189	17	0.0172672	0.00487297	17
-59.5215	0.0165241	0.00618918	17	0.0172478	0.00486926	17
-59.5195	0.0165387	0.00618583	17	0.0172283	0.00486536	17
-59.5176	0.0165532	0.00618187	17	0.0172085	0.00486127	17
-59.5156	0.0165677	0.00617727	17	0.0171885	0.00485696	17
-59.5137	0.0165822	0.00617203	17	0.0171683	0.00485242	17
-59.5117	0.0165965	0.00616614	17	0.0171479	0.00484766	17
-59.5098	0.0166108	0.00615962	17	0.0171273	0.00484271	17
-59.5078	0.0166251	0.00615249	17	0.0171066	0.0048376	17
-59.5059	0.0166393	0.00614475	17	0.0170857	0.00483243	17
-59.5039	0.0166534	0.0061364	17	0.0170645	0.00482726	17
-59.502	0.0166673	0.00612742	17	0.0170432	0.0048221	17
-59.5	0.0166811	0.00611786	17	0.0170216	0.00481696	17
-59.4981	0.0166947	0.00610769	17	0.0169997	0.00481185	17
-59.4961	0.016708	0.00609688	17	0.0169777	0.00480684	17
-59.4941	0.016721	0.00608547	17	0.0169555	0.00480201	17
-59.4922	0.0167337	0.00607347	17	0.0169333	0.00479741	17
-59.4902	0.0167461	0.0060609	17	0.0169109	0.00479305	17
-59.4883	0.0167582	0.00604776	17	0.0168885	0.00478893	17
-59.4863	0.0167699	0.00603407	17	0.016866	0.00478507	17
-59.4844	0.0167813	0.00601985	17	0.0168436	0.00478147	17
-59.4824	0.0167925	0.00600511	17	0.0168211	0.00477815	17
-59.4805	0.0168033	0.00598988	17	0.0167988	0.00477506	17
-59.4785	0.0168139	0.00597417	17	0.0167765	0.00477212	17
-59.4766	0.0168241	0.00595801	17	0.0167544	0.00476936	17
-59.4746	0.0168339	0.0059414	17	0.0167325	0.00476682	17
-59.4727	0.0168434	0.00592452	17	0.0167108	0.00476451	17
-59.4707	0.0168524	0.0059075	17	0.0166893	0.00476249	17
-59.4688	0.016861	0.00589035	17	0.0166682	0.00476062	17
-59.4668	0.016869	0.0058731	17	0.0166477	0.00475877	17
-59.4649	0.0168765	0.00585579	17	0.0166278	0.00475692	17
-59.4629	0.0168834	0.00583848	17	0.0166085	0.00475501	17
-59.4609	0.0168898	0.00582121	17	0.0165898	0.00475302	17
-59.459	0.0168957	0.00580404	17	0.0165718	0.00475096	17
-59.457	0.0169009	0.00578699	17	0.0165545	0.00474887	17
-59.4551	0.0169057	0.00577012	17	0.0165381	0.00474678	17
-59.4531	0.01691	0.00575349	17	0.0165224	0.00474466	17
-59.4512	0.0169138	0.00573714	17	0.0165075	0.0047425	17
-59.4492	0.016917	0.00572107	17	0.0164934	0.00474029	17
-59.4473	0.0169196	0.00570528	17	0.0164802	0.00473806	17
-59.4453	0.0169217	0.00568976	17	0.0164678	0.00473581	17
-59.4434	0.0169232	0.00567453	17	0.0164564	0.00473357	17
-59.4414	0.016924	0.00565959	17	0.0164459	0.0047313	17
-59.4395	0.0169241	0.00564496	17	0.0164364	0.00472897	17
-59.4375	0.0169236	0.00563068	17	0.0164279	0.0047266	17
-59.4356	0.0169224	0.00561677	17	0.0164204	0.00472416	17
-59.4336	0.0169204	0.00560325	17	0.0164139	0.00472162	17
-59.4316	0.0169178	0.00559016	17	0.0164084	0.004719	17
-59.4297	0.0169144	0.00557756	17	0.0164039	0.00471628	17
-59.4277	0.0169103	0.00556549	17	0.0164004	0.00471345	17
-59.4258	0.0169055	0.00555399	17	0.0163979	0.00471052	17
-59.4238	0.0169001	0.00554307	17	0.0163964	0.00470742	17
-59.4219	0.016894	0.00553278	17	0.0163959	0.00470413	17
-59.4199	0.0168872	0.00552315	17	0.0163964	0.00470069	17
-59.418	0.0168799	0.00551422	17	0.0163979	0.0046971	17
-59.416	0.016872	0.005506	17	0.0164001	0.00469351	17
-59.4141	0.0168635	0.0054985	17	0.0164031	0.00469002	17
-59.4121	0.0168545	0.00549175	17	0.0164068	0.00468665	17
-59.4102	0.0168448	0.00548576	17	0.0164113	0.00468341	17
-59.4082	0.0168346	0.00548054	17	0.0164167	0.00468029	17
-59.4063	0.016824	0.00547608	17	0.0164228	0.00467728	17
-59.4043	0.0168128	0.00547233	17	0.0164296	0.00467433	17
-59.4024	0.016801	0.00546924	17	0.0164371	0.00467141	17
-59.4004	0.0167887	0.00546679	17	0.0164452	0.0046685	17
-59.3984	0.0167759	0.00546499	17	0.0164539	0.00466562	17
-59.3965	0.0167627	0.00546384	17	0.0164633	0.00466279	17
-59.3945	0.016749	0.00546334	17	0.0164733	0.00465989	17
-59.3926	0.0167349	0.0054635	17	0.016484	0.00465681	17
-59.3906	0.0167203	0.00546434	17	0.0164956	0.00465347	17
-59.3887	0.0167053	0.00546588	17	0.016508	0.0046498	17
-59.3867	0.0166898	0.00546811	17	0.0165213	0.0046458	17
-59.3848	0.0166739	0.005471	17	0.0165354	0.00464149	17
-59.3828	0.0166574	0.00547454	17	0.0165502	0.00463697	17
-59.3809	0.0166406	0.00547867	17	0.0165658	0.00463238	17
-59.3789	0.0166233	0.00548334	17	0.016582	0.00462772	17
-59.377	0.0166057	0.00548856	17	0.0165988	0.004623	17
-59.375	0.0165877	0.0054943	17	0.0166162	0.00461823	17
-59.3731	0.0165694	0.00550054	17	0.0166342	0.00461349	17
-59.3711	0.0165507	0.00550727	17	0.0166528	0.00460886	17
-59.3692	0.0165318	0.00551442	17	0.0166719	0.00460433	17
-59.3672	0.0165124	0.005522	17	0.0166916	0.00459987	17
-59.3652	0.0164927	0.00553004	17	0.0167117	0.00459549	17
-59.3633	0.0164727	0.00553851	17	0.0167324	0.00459111	17
-59.3613	0.0164523	0.00554735	17	0.0167536	0.00458666	17
-59.3594	0.0164316	0.00555654	17	0.0167753	0.0045822	17
-59.3574	0.0164106	0.00556608	17	0.0167975	0.0045778	17
-59.3555	0.0163893	0.00557595	17	0.0168201	0.00457345	17
-59.3535	0.0163678	0.00558614	17	0.0168432	0.00456912	17
-59.3516	0.0163461	0.00559667	17	0.0168665	0.00456476	17
-59.3496	0.0163241	0.00560754	17	0.0168902	0.00456036	17
-59.3477	0.0163019	0.00561875	17	0.0169141	0.00455593	17
-59.3457	0.0162795	0.00563029	17	0.0169382	0.00455145	17
-59.3438	0.0162569	0.00564211	17	0.0169625	0.00454694	17
-59.3418	0.0162343	0.00565418	17	0.016987	0.00454238	17
-59.3399	0.0162116	0.00566647	17	0.0170116	0.00453775	17
-59.3379	0.0161889	0.00567897	17	0.0170364	0.00453306	17
-59.3359	0.0161661	0.00569168	17	0.0170612	0.0045283	17
-59.334	0.0161433	0.00570457	17	0.017086	0.00452358	17
-59.332	0.0161205	0.00571759	17	0.0171107	0.00451905	17
-59.3301	0.0160976	0.0057307	17	0.0171353	0.00451468	17
-59.3281	0.0160746	0.00574389	17	0.0171598	0.00451048	17
-59.3262	0.0160516	0.00575717	17	0.0171841	0.00450646	17
-59.3242	0.0160284	0.00577052	17	0.0172084	0.00450265	17
-59.3223	0.0160052	0.00578388	17	0.0172327	0.00449906	17
-59.3203	0.0159819	0.0057972	17	0.0172568	0.00449567	17
-59.3184	0.0159584	0.00581043	17	0.017281	0.0044925	17
-59.3164	0.0159348	0.00582362	17	0.0173053	0.00448953	17
-59.3145	0.0159109	0.00583687	17	0.0173297	0.00448676	17
-59.3125	0.0158868	0.00585015	17	0.017354	0.00448419	17
-59.3106	0.0158625	0.00586344	17	0.0173783	0.00448185	17
-59.3086	0.0158379	0.00587671	17	0.0174025	0.00447974	17
-59.3067	0.0158132	0.00588981	17	0.0174268	0.00447785	17
-59.3047	0.0157884	0.00590261	17	0.0174511	0.00447618	17
-59.3027	0.0157635	0.00591507	17	0.0174754	0.00447472	17
-59.3008	0.0157386	0.00592714	17	0.0174998	0.00447349	17
-59.2988	0.0157136	0.00593889	17	0.0175243	0.00447254	17
-59.2969	0.0156886	0.00595036	17	0.0175487	0.00447187	17
-59.2949	0.0156637	0.00596147	17	0.017573	0.00447148	17
-59.293	0.0156387	0.00597218	17	0.0175971	0.0044714	17
-59.291	0.0156138	0.00598247	17	0.0176212	0.00447164	17
-59.2891	0.0155889	0.00599229	17	0.0176451	0.00447221	17
-59.2871	0.0155639	0.00600156	17	0.0176688	0.00447326	17
-59.2852	0.015539	0.00601036	17	0.0176921	0.00447486	17
-59.2832	0.015514	0.00601878	17	0.017715	0.00447697	17
-59.2813	0.015489	0.0060268	17	0.0177375	0.00447962	17
-59.2793	0.015464	0.00603441	17	0.0177596	0.00448281	17
-59.2774	0.015439	0.00604154	17	0.0177813	0.00448656	17
-59.2754	0.0154143	0.00604806	17	0.0178026	0.00449089	17
-59.2734	0.0153897	0.00605393	17	0.0178235	0.00449582	17
-59.2715	0.0153655	0.00605912	17	0.017844	0.00450135	17
-59.2695	0.0153416	0.00606363	17	0.0178641	0.00450748	17
-59.2676	0.0153181	0.00606744	17	0.0178837	0.00451415	17
-59.2656	0.0152951	0.00607055	17	0.0179029	0.00452134	17
-59.2637	0.0152726	0.00607297	17	0.0179216	0.00452905	17
-59.2617	0.0152507	0.0060747	17	0.0179399	0.00453724	17
-59.2598	0.0152292	0.00607572	17	0.0179577	0.00454592	17
-59.2578	0.0152083	0.00607602	17	0.0179751	0.00455511	17
-59.2559	0.0151879	0.00607557	17	0.017992	0.00456484	17
-59.2539	0.0151681	0.00607435	17	0.0180085	0.00457511	17
-59.252	0.0151489	0.00607247	17	0.0180244	0.00458585	17
-59.25	0.0151301	0.00607003	17	0.0180398	0.00459705	17
-59.2481	0.015112	0.006067	17	0.0180547	0.00460879	17
-59.2461	0.0150944	0.00606336	17	0.0180691	0.00462115	17
-59.2442	0.0150774	0.00605913	17	0.0180828	0.00463405	17
-59.2422	0.015061	0.00605429	17	0.0180958	0.00464741	17
-59.2402	0.0150452	0.00604881	17	0.0181082	0.00466114	17
-59.2383	0.0150298	0.00604271	17	0.0181198	0.00467518	17
-59.2363	0.015015	0.00603597	17	0.0181307	0.0046895	17
-59.2344	0.0150007	0.00602857	17	0.0181407	0.00470404	17
-59.2324	0.0149868	0.00602053	17	0.01815	0.00471875	17
-59.2305	0.0149734	0.00601184	17	0.0181586	0.00473361	17
-59.2285	0.0149604	0.0060025	17	0.0181663	0.00474859	17
-59.2266	0.0149479	0.00599252	17	0.0181732	0.00476366	17
-59.2246	0.0149359	0.00598194	17	0.0181794	0.00477879	17
-59.2227	0.0149245	0.00597079	17	0.0181849	0.00479393	17
-59.2207	0.0149135	0.00595909	17	0.0181896	0.00480904	17
-59.2188	0.014903	0.0059469	17	0.0181935	0.00482411	17
-59.2168	0.014893	0.00593427	17	0.0181968	0.00483908	17
-59.2149	0.0148835	0.00592127	17	0.0181992	0.00485392	17
-59.2129	0.0148744	0.00590804	17	0.0182008	0.0048686	17
-59.211	0.0148656	0.00589476	17	0.0182016	0.0048831	17
-59.209	0.0148574	0.0058815	17	0.0182016	0.0048974	17
-59.207	0.0148496	0.00586832	17	0.0182007	0.0049115	17
-59.2051	0.0148425	0.00585514	17	0.0181991	0.00492538	17
-59.2031	0.014836	0.00584193	17	0.0181966	0.00493904	17
-59.2012	0.0148303	0.00582867	17	0.0181934	0.00495246	17
-59.1992	0.0148252	0.00581538	17	0.0181894	0.00496562	17
-59.1973	0.0148208	0.00580211	17	0.0181846	0.00497851	17
-59.1953	0.014817	0.00578891	17	0.018179	0.0049911	17
-59.1934	0.0148138	0.00577581	17	0.0181727	0.0050034	17
-59.1914	0.0148112	0.00576283	17	0.0181657	0.00501539	17
-59.1895	0.0148092	0.00574999	17	0.0181579	0.00502706	17
-59.1875	0.0148077	0.00573736	17	0.0181495	0.00503843	17
-59.1856	0.0148068	0.00572501	17	0.0181403	0.0050495	17
-59.1836	0.0148064	0.00571295	17	0.0181304	0.0050603	17
-59.1817	0.0148067	0.0057011	17	0.0181199	0.00507082	17
-59.1797	0.0148075	0.00568937	17	0.0181088	0.00508106	17
-59.1777	0.0148091	0.00567778	17	0.018097	0.00509102	17
-59.1758	0.0148113	0.00566634	17	0.0180846	0.00510067	17
-59.1738	0.0148142	0.00565509	17	0.0180714	0.00510997	17
-59.1719	0.0148178	0.00564403	17	0.0180573	0.00511893	17
-59.1699	0.0148221	0.00563319	17	0.0180423	0.00512759	17
-59.168	0.014827	0.00562256	17	0.0180266	0.00513593	17
-59.166	0.0148326	0.00561224	17	0.0180102	0.00514398	17
-59.1641	0.0148386	0.00560228	17	0.017993	0.00515179	17
-59.1621	0.0148451	0.00559263	17	0.0179752	0.00515941	17
-59.1602	0.014852	0.00558328	17	0.0179567	0.00516686	17
-59.1582	0.0148595	0.00557421	17	0.0179376	0.00517419	17
-59.1563	0.0148674	0.00556541	17	0.0179178	0.0051814	17
-59.1543	0.0148757	0.00555685	17	0.0178974	0.00518853	17
-59.1524	0.0148845	0.00554854	17	0.0178763	0.00519561	17
-59.1504	0.0148938	0.00554036	17	0.0178547	0.00520265	17
-59.1485	0.0149037	0.00553219	17	0.0178324	0.00520968	17
-59.1465	0.0149141	0.00552403	17	0.0178095	0.00521672	17
-59.1445	0.014925	0.00551588	17	0.0177859	0.00522378	17
-59.1426	0.0149365	0.00550775	17	0.0177618	0.00523088	17
-59.1406	0.0149485	0.0054996	17	0.0177372	0.00523804	17
-59.1387	0.0149611	0.00549139	17	0.0177119	0.00524528	17
-59.1367	0.0149741	0.00548308	17	0.0176862	0.00525259	17
-59.1348	0.0149877	0.00547463	17	0.0176598	0.00525994	17
-59.1328	0.0150017	0.00546606	17	0.0176328	0.00526736	17
-59.1309	0.0150163	0.00545738	17	0.0176053	0.00527486	17
-59.1289	0.0150315	0.00544862	17	0.0175772	0.00528235	17
-59.127	0.0150471	0.00543973	17	0.0175487	0.00528977	17
-59.125	0.0150633	0.00543073	17	0.0175199	0.00529714	17
-59.1231	0.01508	0.0054216	17	0.0174907	0.00530431	17
-59.1211	0.0150971	0.00541228	17	0.017461	0.00531116	17
-59.1192	0.0151148	0.00540263	17	0.0174309	0.00531773	17
-59.1172	0.015133	0.00539252	17	0.0174002	0.00532405	17
-59.1152	0.0151517	0.00538195	17	0.0173692	0.00533015	17
-59.1133	0.0151711	0.00537088	17	0.0173378	0.00533606	17
-59.1113	0.0151911	0.00535929	17	0.017306	0.0053418	17
-59.1094	0.0152117	0.0053472	17	0.0172739	0.00534732	17
-59.1074	0.0152329	0.00533461	17	0.0172413	0.00535262	17
-59.1055	0.0152549	0.00532148	17	0.0172084	0.00535774	17
-59.1035	0.0152777	0.00530777	17	0.0171751	0.00536276	17
-59.1016	0.0153013	0.00529347	17	0.0171414	0.00536775	17
-59.0996	0.0153255	0.00527854	17	0.0171074	0.00537277	17
-59.0977	0.0153505	0.00526297	17	0.0170731	0.00537784	17
-59.0957	0.0153761	0.00524677	17	0.0170385	0.00538302	17
-59.0938	0.0154024	0.00522997	17	0.0170035	0.00538837	17
-59.0918	0.0154295	0.0052126	17	0.0169683	0.00539394	17
-59.0899	0.0154573	0.00519468	17	0.0169328	0.00539978	17
-59.0879	0.0154859	0.00517626	17	0.0168971	0.00540594	17
-59.086	0.0155152	0.00515734	17	0.0168612	0.00541242	17
-59.084	0.0155452	0.00513796	17	0.0168252	0.00541926	17
-59.082	0.0155758	0.00511812	17	0.0167891	0.00542651	17
-59.0801	0.0156069	0.00509786	17	0.016753	0.00543426	17
-59.0781	0.0156386	0.00507721	17	0.0167168	0.00544256	17
-59.0762	0.0156707	0.00505628	17	0.0166806	0.00545152	17
-59.0742	0.0157031	0.00503518	17	0.0166444	0.00546126	17
-59.0723	0.0157359	0.00501393	17	0.0166083	0.00547185	17
-59.0703	0.0157691	0.00499254	17	0.0165722	0.00548336	17
-59.0684	0.0158025	0.00497104	17	0.0165363	0.00549588	17
-59.0664	0.0158362	0.00494943	17	0.0165006	0.00550946	17
-59.0645	0.0158701	0.00492775	17	0.0164651	0.00552413	17
-59.0625	0.0159042	0.00490598	17	0.0164298	0.00553995	17
-59.0606	0.0159385	0.00488415	17	0.0163948	0.00555696	17
-59.0586	0.0159731	0.00486227	17	0.0163602	0.00557521	17
-59.0567	0.0160079	0.00484037	17	0.016326	0.00559473	17
-59.0547	0.0160429	0.0048185	17	0.0162922	0.00561556	17
-59.0527	0.0160781	0.00479666	17	0.0162586	0.00563778	17
-59.0508	0.0161135	0.00477488	17	0.0162254	0.00566144	17
-59.0488	0.0161491	0.00475323	17	0.0161925	0.00568657	17
-59.0469	0.0161847	0.00473178	17	0.01616	0.00571324	17
-59.0449	0.0162203	0.00471051	17	0.0161278	0.0057415	17
-59.043	0.0162559	0.00468952	17	0.0160959	0.00577132	17
-59.041	0.0162915	0.00466893	17	0.0160643	0.00580276	17
-59.0391	0.0163269	0.00464876	17	0.016033	0.00583587	17
-59.0371	0.0163621	0.00462903	17	0.016002	0.00587063	17
-59.0352	0.0163971	0.0046098	17	0.0159714	0.00590702	17
-59.0332	0.0164319	0.00459106	17	0.0159411	0.00594498	17
-59.0313	0.0164665	0.00457282	17	0.0159114	0.00598443	17
-59.0293	0.0165007	0.0045551	17	0.0158821	0.00602526	17
-59.0274	0.0165347	0.00453793	17	0.0158533	0.00606738	17
-59.0254	0.0165683	0.00452138	17	0.015825	0.00611075	17
-59.0235	0.0166015	0.0045055	17	0.0157973	0.00615533	17
-59.0215	0.0166343	0.00449031	17	0.0157701	0.0062011	17
-59.0195	0.0166666	0.00447581	17	0.0157435	0.00624805	17
-59.0176	0.0166984	0.00446204	17	0.0157175	0.00629619	17
-59.0156	0.0167296	0.00444899	17	0.0156921	0.00634546	17
-59.0137	0.0167603	0.00443664	17	0.0156672	0.0063958	17
-59.0117	0.0167904	0.00442498	17	0.0156429	0.0064471	17
-59.0098	0.0168199	0.00441399	17	0.0156192	0.00649917	17
-59.0078	0.0168487	0.00440369	17	0.0155961	0.00655185	17
-59.0059	0.0168768	0.00439408	17	0.0155738	0.00660499	17
-59.0039	0.0169043	0.00438516	17	0.015552	0.00665851	17
-59.002	0.016931	0.004377	17	0.0155309	0.00671237	17
-59	0.0169571	0.00436964	17	0.0155106	0.00676649	17
-58.9981	0.0169826	0.00436312	17	0.015491	0.0068208	17
-58.9961	0.0170074	0.00435747	17	0.0154722	0.00687527	17
-58.9942	0.0170317	0.00435272	17	0.0154542	0.00692987	17
-58.9922	0.0170553	0.00434892	17	0.015437	0.00698452	17
-58.9903	0.0170783	0.00434614	17	0.0154204	0.00703911	17
-58.9883	0.0171006	0.0043444	17	0.0154048	0.00709352	17
-58.9863	0.0171223	0.00434372	17	0.01539	0.00714765	17
-58.9844	0.0171434	0.00434411	17	0.0153762	0.00720141	17
-58.9824	0.0171637	0.00434561	17	0.0153632	0.0072547	17
-58.9805	0.0171833	0.00434823	17	0.0153512	0.00730746	17
-58.9785	0.0172023	0.00435197	17	0.0153401	0.00735961	17
-58.9766	0.0172207	0.00435679	17	0.01533	0.0074111	17
-58.9746	0.0172386	0.00436266	17	0.0153208	0.0074619	17
-58.9727	0.0172559	0.00436956	17	0.0153125	0.00751189	17
-58.9707	0.0172727	0.00437742	17	0.0153054	0.00756094	17
-58.9688	0.0172889	0.00438619	17	0.0152993	0.00760891	17
-58.9668	0.0173046	0.00439586	17	0.0152942	0.00765585	17
-58.9649	0.0173198	0.00440643	17	0.0152898	0.00770182	17
-58.9629	0.0173345	0.00441784	17	0.0152863	0.00774675	17
-58.961	0.0173487	0.00443006	17	0.0152836	0.00779059	17
-58.959	0.0173624	0.00444309	17	0.0152817	0.00783332	17
-58.957	0.0173755	0.00445684	17	0.0152806	0.00787492	17
-58.9551	0.0173882	0.00447132	17	0.0152802	0.00791527	17
-58.9531	0.0174002	0.00448658	17	0.0152805	0.00795433	17
-58.9512	0.0174117	0.00450266	17	0.0152816	0.00799207	17
-58.9492	0.0174225	0.00451951	17	0.0152834	0.00802844	17
-58.9473	0.0174327	0.00453711	17	0.0152858	0.00806339	17
-58.9453	0.0174423	0.00455541	17	0.0152891	0.00809691	17
-58.9434	0.0174513	0.00457436	17	0.0152931	0.008129	17
-58.9414	0.0174597	0.00459393	17	0.0152979	0.00815964	17
-58.9395	0.0174677	0.004614	17	0.0153034	0.00818883	17
-58.9375	0.0174753	0.00463455	17	0.0153095	0.00821651	17
-58.9356	0.0174825	0.00465553	17	0.0153163	0.00824269	17
-58.9336	0.0174894	0.00467685	17	0.0153237	0.00826746	17
-58.9317	0.017496	0.00469851	17	0.0153316	0.00829086	17
-58.9297	0.0175024	0.00472045	17	0.01534	0.00831285	17
-58.9278	0.0175084	0.0047426	17	0.0153489	0.00833342	17
-58.9258	0.017514	0.00476493	17	0.0153583	0.00835258	17
-58.9238	0.0175192	0.00478742	17	0.0153683	0.00837033	17
-58.9219	0.0175241	0.00480999	17	0.0153788	0.00838667	17
-58.9199	0.0175286	0.00483256	17	0.0153897	0.00840163	17
-58.918	0.0175328	0.004855	17	0.0154011	0.00841518	17
-58.916	0.0175367	0.00487726	17	0.0154129	0.00842729	17
-58.9141	0.0175404	0.00489927	17	0.0154251	0.00843795	17
-58.9121	0.0175437	0.00492101	17	0.0154377	0.00844715	17
-58.9102	0.0175467	0.00494246	17	0.0154507	0.00845491	17
-58.9082	0.0175494	0.00496363	17	0.0154639	0.00846125	17
-58.9063	0.0175517	0.00498453	17	0.0154774	0.00846623	17
-58.9043	0.0175537	0.00500515	17	0.0154911	0.00846985	17
-58.9024	0.0175554	0.00502547	17	0.0155051	0.00847211	17
-58.9004	0.0175568	0.00504544	17	0.0155193	0.00847302	17
-58.8985	0.0175578	0.005065	17	0.0155336	0.00847267	17
-58.8965	0.0175586	0.00508415	17	0.0155481	0.00847105	17
-58.8945	0.0175589	0.0051029	17	0.0155628	0.00846813	17
-58.8926	0.0175589	0.00512122	17	0.0155774	0.008464	17
-58.8906	0.0175586	0.00513909	17	0.015592	0.00845876	17
-58.8887	0.0175579	0.00515653	17	0.0156065	0.00845249	17
-58.8867	0.0175568	0.00517354	17	0.0156206	0.00844524	17
-58.8848	0.0175555	0.00519008	17	0.0156345	0.00843702	17
-58.8828	0.0175539	0.00520614	17	0.0156481	0.00842781	17
-58.8809	0.017552	0.00522174	17	0.0156615	0.00841759	17
-58.8789	0.0175498	0.00523688	17	0.0156745	0.00840639	17
-58.877	0.0175474	0.00525157	17	0.0156874	0.00839423	17
-58.875	0.0175447	0.00526585	17	0.0157	0.00838114	17
-58.8731	0.0175417	0.00527976	17	0.0157124	0.00836715	17
-58.8711	0.0175383	0.00529341	17	0.0157245	0.00835232	17
-58.8692	0.0175347	0.00530688	17	0.0157364	0.00833668	17
-58.8672	0.0175306	0.00532019	17	0.0157479	0.00832022	17
-58.8653	0.0175262	0.00533336	17	0.0157591	0.00830295	17
-58.8633	0.0175215	0.00534638	17	0.01577	0.00828491	17
-58.8613	0.0175164	0.00535929	17	0.0157805	0.00826615	17
-58.8594	0.017511	0.00537216	17	0.0157905	0.00824667	17
-58.8574	0.0175053	0.00538499	17	0.0158002	0.00822648	17
-58.8555	0.0174993	0.00539782	17	0.0158095	0.00820565	17
-58.8535	0.0174929	0.00541069	17	0.0158184	0.00818429	17
-58.8516	0.0174863	0.00542359	17	0.015827	0.00816249	17
-58.8496	0.0174793	0.00543656	17	0.0158351	0.00814027	17
-58.8477	0.0174719	0.00544965	17	0.0158429	0.00811766	17
-58.8457	0.0174642	0.00546287	17	0.0158504	0.00809469	17
-58.8438	0.0174562	0.00547619	17	0.0158575	0.00807136	17
-58.8418	0.0174476	0.00548959	17	0.0158642	0.00804771	17
-58.8399	0.0174387	0.00550311	17	0.0158706	0.00802375	17
-58.8379	0.0174293	0.00551674	17	0.0158766	0.00799953	17
-58.836	0.0174195	0.00553049	17	0.0158822	0.00797507	17
-58.834	0.0174093	0.00554436	17	0.0158874	0.00795039	17
-58.8321	0.0173987	0.00555833	17	0.0158923	0.00792551	17
-58.8301	0.0173877	0.0055724	17	0.0158967	0.00790047	17
-58.8281	0.0173763	0.00558658	17	0.0159007	0.0078753	17
-58.8262	0.0173646	0.00560089	17	0.0159044	0.00785004	17
-58.8242	0.0173524	0.00561534	17	0.0159075	0.00782474	17
-58.8223	0.0173399	0.00562992	17	0.0159102	0.00779937	17
-58.8203	0.0173269	0.00564457	17	0.0159124	0.00777392	17
-58.8184	0.0173136	0.00565929	17	0.0159141	0.00774841	17
-58.8164	0.0172998	0.00567407	17	0.0159153	0.00772293	17
-58.8145	0.0172856	0.00568893	17	0.0159159	0.00769757	17
-58.8125	0.017271	0.00570386	17	0.0159159	0.00767233	17
-58.8106	0.017256	0.00571887	17	0.0159153	0.00764724	17
-58.8086	0.0172406	0.00573397	17	0.0159141	0.00762231	17
-58.8067	0.0172248	0.00574917	17	0.0159125	0.00759758	17
-58.8047	0.0172085	0.00576457	17	0.0159102	0.00757309	17
-58.8028	0.0171918	0.00578022	17	0.0159073	0.00754887	17
-58.8008	0.0171745	0.00579613	17	0.0159038	0.00752494	17
-58.7988	0.0171568	0.00581236	17	0.0158996	0.00750129	17
-58.7969	0.0171385	0.00582898	17	0.0158949	0.00747791	17
-58.7949	0.0171198	0.00584606	17	0.0158895	0.0074548	17
-58.793	0.0171006	0.00586363	17	0.0158837	0.00743198	17
-58.791	0.0170808	0.00588168	17	0.0158773	0.00740943	17
-58.7891	0.0170606	0.00590021	17	0.0158705	0.00738717	17
-58.7871	0.01704	0.00591922	17	0.0158633	0.00736522	17
-58.7852	0.0170188	0.00593871	17	0.0158556	0.00734366	17
-58.7832	0.0169971	0.00595862	17	0.0158474	0.00732254	17
-58.7813	0.0169749	0.0059789	17	0.0158388	0.00730185	17
-58.7793	0.0169523	0.00599955	17	0.0158297	0.00728163	17
-58.7774	0.0169292	0.00602055	17	0.01582	0.00726192	17
-58.7754	0.0169057	0.00604195	17	0.0158099	0.00724272	17
-58.7735	0.0168817	0.0060638	17	0.0157992	0.00722396	17
-58.7715	0.0168571	0.00608607	17	0.0157881	0.00720559	17
-58.7696	0.0168319	0.00610877	17	0.0157765	0.0071876	17
-58.7676	0.0168062	0.00613189	17	0.0157644	0.00717003	17
-58.7656	0.0167799	0.0061554	17	0.0157518	0.00715294	17
-58.7637	0.0167529	0.00617925	17	0.0157388	0.00713636	17
-58.7617	0.0167254	0.0062034	17	0.0157253	0.00712031	17
-58.7598	0.0166972	0.00622781	17	0.0157115	0.00710477	17
-58.7578	0.0166685	0.00625246	17	0.0156972	0.00708978	17
-58.7559	0.0166394	0.00627735	17	0.0156826	0.00707537	17
-58.7539	0.0166097	0.0063025	17	0.0156675	0.00706158	17
-58.752	0.0165795	0.00632788	17	0.0156521	0.00704837	17
-58.75	0.0165488	0.00635345	17	0.0156364	0.0070356	17
-58.7481	0.0165177	0.0063792	17	0.0156205	0.00702314	17
-58.7461	0.0164863	0.00640512	17	0.0156043	0.00701089	17
-58.7442	0.0164546	0.00643121	17	0.0155878	0.00699882	17
-58.7422	0.0164228	0.00645747	17	0.015571	0.00698691	17
-58.7403	0.0163909	0.00648386	17	0.015554	0.00697518	17
-58.7383	0.0163589	0.0065103	17	0.0155366	0.00696363	17
-58.7363	0.0163268	0.00653678	17	0.015519	0.00695227	17
-58.7344	0.0162948	0.00656329	17	0.0155011	0.0069411	17
-58.7324	0.0162628	0.00658978	17	0.015483	0.00693014	17
-58.7305	0.0162309	0.00661625	17	0.0154646	0.00691941	17
-58.7285	0.0161992	0.00664267	17	0.015446	0.00690889	17
-58.7266	0.0161676	0.00666899	17	0.0154272	0.00689858	17
-58.7246	0.0161362	0.0066952	17	0.0154082	0.00688851	17
-58.7227	0.016105	0.00672125	17	0.0153891	0.00687871	17
-58.7207	0.0160741	0.00674705	17	0.0153699	0.00686915	17
-58.7188	0.0160436	0.00677254	17	0.0153507	0.0068598	17
-58.7168	0.0160133	0.00679764	17	0.0153313	0.00685066	17
-58.7149	0.0159834	0.00682231	17	0.0153118	0.00684173	17
-58.7129	0.0159539	0.00684652	17	0.0152922	0.00683303	17
-58.711	0.0159248	0.00687021	17	0.0152725	0.00682455	17
-58.709	0.0158961	0.00689337	17	0.0152528	0.0068163	17
-58.7071	0.0158678	0.00691608	17	0.0152331	0.00680828	17
-58.7051	0.0158398	0.00693831	17	0.0152134	0.00680053	17
-58.7031	0.0158121	0.0069602	17	0.0151936	0.00679305	17
-58.7012	0.0157847	0.00698186	17	0.0151738	0.00678585	17
-58.6992	0.0157573	0.0070033	17	0.015154	0.00677885	17
-58.6973	0.0157302	0.00702451	17	0.0151343	0.00677198	17
-58.6953	0.0157034	0.00704547	17	0.0151147	0.00676522	17
-58.6934	0.0156767	0.00706614	17	0.0150952	0.00675856	17
-58.6914	0.0156504	0.00708648	17	0.0150758	0.006752	17
-58.6895	0.0156243	0.00710647	17	0.0150565	0.00674552	17
-58.6875	0.0155986	0.00712607	17	0.0150373	0.00673913	17
-58.6856	0.0155731	0.00714532	17	0.0150181	0.00673277	17
-58.6836	0.015548	0.00716426	17	0.0149992	0.00672633	17
-58.6817	0.0155231	0.00718292	17	0.0149804	0.00671981	17
-58.6797	0.0154985	0.0072013	17	0.0149619	0.00671325	17
-58.6778	0.0154742	0.00721941	17	0.0149435	0.00670667	17
-58.6758	0.0154501	0.00723721	17	0.0149255	0.00670008	17
-58.6738	0.0154264	0.00725469	17	0.0149077	0.00669346	17
-58.6719	0.015403	0.00727184	17	0.0148902	0.00668682	17
-58.6699	0.0153798	0.00728867	17	0.0148729	0.00668014	17
-58.668	0.015357	0.00730515	17	0.014856	0.00667345	17
-58.666	0.0153345	0.00732122	17	0.0148393	0.00666672	17
-58.6641	0.0153124	0.00733681	17	0.0148229	0.00665995	17
-58.6621	0.0152908	0.00735192	17	0.0148067	0.0066532	17
-58.6602	0.0152697	0.00736655	17	0.0147909	0.00664654	17
-58.6582	0.015249	0.00738073	17	0.0147754	0.00663985	17
-58.6563	0.015229	0.00739446	17	0.0147603	0.00663299	17
-58.6543	0.0152095	0.00740768	17	0.0147456	0.00662591	17
-58.6524	0.0151906	0.00742038	17	0.0147313	0.0066186	17
-58.6504	0.0151724	0.00743248	17	0.0147174	0.00661105	17
-58.6485	0.0151548	0.00744405	17	0.0147038	0.00660325	17
-58.6465	0.0151378	0.00745514	17	0.0146906	0.00659519	17
-58.6446	0.0151214	0.00746573	17	0.0146779	0.00658684	17
-58.6426	0.0151057	0.00747579	17	0.0146656	0.00657813	17
-58.6406	0.0150906	0.00748528	17	0.0146538	0.00656904	17
-58.6387	0.0150761	0.00749419	17	0.0146424	0.00655957	17
-58.6367	0.0150623	0.00750253	17	0.0146314	0.00654969	17
-58.6348	0.0150492	0.00751029	17	0.014621	0.00653942	17
-58.6328	0.0150368	0.00751743	17	0.0146111	0.00652878	17
-58.6309	0.0150251	0.00752396	17	0.0146017	0.00651777	17
-58.6289	0.0150142	0.00752985	17	0.0145929	0.00650639	17
-58.627	0.015004	0.00753508	17	0.0145845	0.00649475	17
-58.625	0.0149945	0.00753964	17	0.0145767	0.00648294	17
-58.6231	0.0149858	0.00754352	17	0.0145692	0.00647095	17
-58.6211	0.0149779	0.00754668	17	0.0145622	0.00645879	17
-58.6192	0.0149708	0.00754914	17	0.0145557	0.00644646	17
-58.6172	0.0149646	0.00755089	17	0.0145496	0.00643396	17
-58.6153	0.0149592	0.00755192	17	0.0145439	0.00642131	17
-58.6133	0.0149548	0.00755223	17	0.0145385	0.0064085	17
-58.6114	0.0149513	0.00755185	17	0.0145335	0.00639556	17
-58.6094	0.0149488	0.00755077	17	0.0145288	0.00638249	17
-58.6074	0.0149474	0.00754898	17	0.0145244	0.00636932	17
-58.6055	0.014947	0.00754649	17	0.0145203	0.00635609	17
-58.6035	0.0149476	0.00754347	17	0.0145164	0.00634281	17
-58.6016	0.0149491	0.00754005	17	0.0145129	0.00632946	17
-58.5996	0.0149516	0.00753626	17	0.0145095	0.00631604	17
-58.5977	0.0149549	0.0075321	17	0.0145065	0.00630256	17
-58.5957	0.0149592	0.00752751	17	0.0145038	0.00628905	17
-58.5938	0.0149644	0.00752248	17	0.0145015	0.00627552	17
-58.5918	0.0149706	0.007517	17	0.0144995	0.00626196	17
-58.5899	0.0149776	0.00751115	17	0.014498	0.00624835	17
-58.5879	0.0149856	0.00750499	17	0.0144968	0.00623469	17
-58.586	0.0149943	0.00749856	17	0.014496	0.00622098	17
-58.584	0.0150039	0.00749189	17	0.0144957	0.00620724	17
-58.5821	0.0150144	0.00748503	17	0.0144958	0.0061935	17
-58.5801	0.0150258	0.00747795	17	0.0144965	0.00617975	17
-58.5781	0.0150381	0.00747062	17	0.0144978	0.00616599	17
-58.5762	0.0150513	0.00746306	17	0.0144997	0.00615224	17
-58.5742	0.0150654	0.00745531	17	0.0145023	0.0061385	17
-58.5723	0.0150804	0.00744741	17	0.0145055	0.00612475	17
-58.5703	0.0150961	0.00743938	17	0.0145093	0.00611094	17
-58.5684	0.0151127	0.00743121	17	0.0145138	0.00609706	17
-58.5664	0.01513	0.00742291	17	0.0145188	0.00608309	17
-58.5645	0.0151482	0.00741452	17	0.0145244	0.00606903	17
-58.5625	0.0151672	0.00740605	17	0.0145305	0.00605487	17
-58.5606	0.015187	0.00739751	17	0.0145371	0.00604059	17
-58.5586	0.0152076	0.00738885	17	0.0145442	0.00602618	17
-58.5567	0.015229	0.00738002	17	0.0145518	0.00601167	17
-58.5547	0.0152512	0.007371	17	0.01456	0.00599704	17
-58.5528	0.0152741	0.00736179	17	0.0145687	0.0059823	17
-58.5508	0.0152978	0.00735241	17	0.014578	0.00596746	17
-58.5489	0.0153223	0.00734287	17	0.0145878	0.00595254	17
-58.5469	0.0153475	0.0073332	17	0.0145983	0.00593749	17
-58.5449	0.0153735	0.00732342	17	0.0146095	0.00592229	17
-58.543	0.0154002	0.00731358	17	0.0146213	0.00590696	17
-58.541	0.0154276	0.00730373	17	0.0146338	0.00589147	17
-58.5391	0.0154556	0.00729388	17	0.014647	0.00587582	17
-58.5371	0.0154842	0.00728401	17	0.0146609	0.00586003	17
-58.5352	0.0155134	0.00727415	17	0.0146755	0.00584411	17
-58.5332	0.0155432	0.0072643	17	0.0146908	0.00582807	17
-58.5313	0.0155736	0.00725445	17	0.0147069	0.00581191	17
-58.5293	0.0156046	0.00724455	17	0.0147238	0.00579563	17
-58.5274	0.0156362	0.00723465	17	0.0147415	0.00577938	17
-58.5254	0.0156683	0.00722478	17	0.0147599	0.00576331	17
-58.5235	0.015701	0.00721499	17	0.014779	0.00574739	17
-58.5215	0.0157342	0.00720528	17	0.0147988	0.00573161	17
-58.5196	0.015768	0.00719567	17	0.0148194	0.005716	17
-58.5176	0.0158024	0.00718617	17	0.0148407	0.00570054	17
-58.5156	0.0158374	0.00717682	17	0.014863	0.00568523	17
-58.5137	0.0158731	0.00716766	17	0.014886	0.00567011	17
-58.5117	0.0159095	0.00715866	17	0.0149099	0.0056552	17
-58.5098	0.0159465	0.00714979	17	0.0149345	0.00564051	17
-58.5078	0.0159843	0.00714106	17	0.0149598	0.0056261	17
-58.5059	0.0160229	0.00713247	17	0.0149858	0.00561194	17
-58.5039	0.0160623	0.00712406	17	0.0150126	0.005598	17
-58.502	0.0161024	0.00711585	17	0.0150401	0.00558435	17
-58.5	0.0161431	0.00710788	17	0.0150683	0.00557103	17
-58.4981	0.0161844	0.00710014	17	0.0150972	0.00555811	17
-58.4961	0.0162262	0.00709265	17	0.0151268	0.00554563	17
-58.4942	0.0162686	0.00708519	17	0.0151569	0.00553363	17
-58.4922	0.0163116	0.00707756	17	0.0151875	0.00552216	17
-58.4903	0.0163551	0.00706977	17	0.0152186	0.00551124	17
-58.4883	0.0163991	0.00706183	17	0.01525	0.0055009	17
-58.4864	0.0164438	0.00705379	17	0.0152818	0.00549113	17
-58.4844	0.016489	0.00704569	17	0.0153139	0.00548192	17
-58.4824	0.0165347	0.00703757	17	0.0153462	0.0054733	17
-58.4805	0.0165811	0.00702943	17	0.0153787	0.00546526	17
-58.4785	0.016628	0.00702126	17	0.0154114	0.00545777	17
-58.4766	0.0166753	0.00701314	17	0.0154444	0.00545077	17
-58.4746	0.016723	0.007005	17	0.0154775	0.00544428	17
-58.4727	0.016771	0.00699676	17	0.0155108	0.00543833	17
-58.4707	0.0168192	0.00698843	17	0.0155441	0.00543286	17
-58.4688	0.0168676	0.00698003	17	0.0155774	0.00542766	17
-58.4668	0.0169162	0.00697158	17	0.0156109	0.00542262	17
-58.4649	0.0169649	0.00696306	17	0.0156443	0.00541776	17
-58.4629	0.0170136	0.0069545	17	0.0156778	0.00541308	17
-58.461	0.0170622	0.00694593	17	0.0157112	0.00540854	17
-58.459	0.0171109	0.00693734	17	0.0157446	0.0054041	17
-58.4571	0.0171594	0.00692874	17	0.0157781	0.00539976	17
-58.4551	0.0172078	0.00692008	17	0.0158114	0.00539551	17
-58.4532	0.0172562	0.00691132	17	0.0158447	0.00539135	17
-58.4512	0.0173044	0.00690242	17	0.0158778	0.00538726	17
-58.4492	0.0173526	0.00689335	17	0.015911	0.00538325	17
-58.4473	0.0174006	0.00688412	17	0.0159441	0.00537928	17
-58.4453	0.0174484	0.00687477	17	0.0159771	0.00537533	17
-58.4434	0.0174961	0.00686533	17	0.0160099	0.0053714	17
-58.4414	0.0175435	0.00685583	17	0.0160425	0.00536746	17
-58.4395	0.0175906	0.00684625	17	0.0160749	0.00536348	17
-58.4375	0.0176372	0.00683658	17	0.016107	0.00535941	17
-58.4356	0.0176833	0.00682682	17	0.0161389	0.00535521	17
-58.4336	0.0177288	0.00681698	17	0.0161706	0.00535086	17
-58.4317	0.0177735	0.00680704	17	0.016202	0.00534632	17
-58.4297	0.0178173	0.006797	17	0.0162332	0.00534157	17
-58.4278	0.0178604	0.00678687	17	0.0162641	0.00533658	17
-58.4258	0.0179027	0.00677665	17	0.0162948	0.00533132	17
-58.4239	0.0179442	0.00676631	17	0.0163252	0.00532579	17
-58.4219	0.0179849	0.00675587	17	0.0163553	0.00532	17
-58.4199	0.0180249	0.00674535	17	0.0163851	0.00531398	17
-58.418	0.0180641	0.00673474	17	0.0164146	0.00530772	17
-58.416	0.0181023	0.00672403	17	0.0164439	0.00530123	17
-58.4141	0.0181396	0.00671324	17	0.0164729	0.00529453	17
-58.4121	0.0181759	0.00670239	17	0.0165016	0.0052876	17
-58.4102	0.0182112	0.00669144	17	0.0165301	0.00528043	17
-58.4082	0.0182455	0.00668039	17	0.0165583	0.00527304	17
-58.4063	0.0182789	0.00666923	17	0.0165862	0.00526541	17
-58.4043	0.0183111	0.00665794	17	0.0166138	0.00525753	17
-58.4024	0.0183423	0.00664655	17	0.0166412	0.00524941	17
-58.4004	0.0183725	0.00663501	17	0.0166684	0.00524105	17
-58.3985	0.0184015	0.00662331	17	0.0166954	0.00523246	17
-58.3965	0.0184295	0.00661143	17	0.0167223	0.00522362	17
-58.3946	0.0184563	0.00659938	17	0.0167489	0.00521457	17
-58.3926	0.0184819	0.00658719	17	0.0167753	0.0052053	17
-58.3907	0.0185065	0.00657486	17	0.0168015	0.00519581	17
-58.3887	0.0185299	0.00656239	17	0.0168274	0.00518611	17
-58.3867	0.0185521	0.00654979	17	0.016853	0.00517623	17
-58.3848	0.0185732	0.00653705	17	0.0168785	0.00516615	17
-58.3828	0.0185932	0.00652416	17	0.0169038	0.00515587	17
-58.3809	0.0186119	0.00651114	17	0.0169289	0.00514543	17
-58.3789	0.0186295	0.00649801	17	0.0169538	0.0051349	17
-58.377	0.0186459	0.00648475	17	0.0169785	0.00512428	17
-58.375	0.018661	0.00647136	17	0.0170029	0.00511354	17
-58.3731	0.018675	0.00645786	17	0.0170272	0.00510265	17
-58.3711	0.0186876	0.00644426	17	0.0170511	0.00509161	17
-58.3692	0.018699	0.00643055	17	0.0170748	0.00508042	17
-58.3672	0.018709	0.00641674	17	0.0170983	0.00506909	17
-58.3653	0.0187177	0.00640282	17	0.0171214	0.00505764	17
-58.3633	0.0187251	0.00638875	17	0.0171443	0.00504608	17
-58.3614	0.0187312	0.00637452	17	0.0171668	0.00503442	17
-58.3594	0.018736	0.00636012	17	0.017189	0.00502268	17
-58.3574	0.0187394	0.00634553	17	0.0172109	0.00501093	17
-58.3555	0.0187414	0.00633076	17	0.0172323	0.00499922	17
-58.3535	0.0187421	0.00631583	17	0.0172535	0.00498754	17
-58.3516	0.0187414	0.00630078	17	0.0172742	0.0049759	17
-58.3496	0.0187394	0.00628561	17	0.0172945	0.00496431	17
-58.3477	0.0187359	0.00627034	17	0.0173143	0.00495277	17
-58.3457	0.0187311	0.00625496	17	0.0173336	0.00494127	17
-58.3438	0.0187249	0.00623953	17	0.0173524	0.00492982	17
-58.3418	0.0187173	0.00622409	17	0.0173707	0.00491844	17
-58.3399	0.0187085	0.00620865	17	0.0173884	0.00490713	17
-58.3379	0.0186983	0.00619323	17	0.0174056	0.00489594	17
-58.336	0.0186868	0.00617783	17	0.0174222	0.00488486	17
-58.334	0.018674	0.00616246	17	0.0174381	0.00487391	17
-58.3321	0.01866	0.00614717	17	0.0174536	0.00486316	17
-58.3301	0.0186448	0.00613193	17	0.0174686	0.00485265	17
-58.3282	0.0186282	0.00611671	17	0.0174832	0.00484249	17
-58.3262	0.0186104	0.00610151	17	0.0174975	0.00483271	17
-58.3242	0.0185915	0.00608633	17	0.0175114	0.00482336	17
-58.3223	0.0185714	0.00607118	17	0.0175249	0.00481448	17
-58.3203	0.0185501	0.00605606	17	0.0175382	0.00480614	17
-58.3184	0.0185276	0.00604098	17	0.0175511	0.0047984	17
-58.3164	0.0185041	0.00602593	17	0.0175636	0.00479128	17
-58.3145	0.0184793	0.00601095	17	0.0175757	0.00478482	17
-58.3125	0.0184535	0.00599604	17	0.0175873	0.00477902	17
-58.3106	0.0184267	0.00598118	17	0.0175986	0.00477395	17
-58.3086	0.0183989	0.00596638	17	0.0176094	0.00476965	17
-58.3067	0.0183703	0.00595167	17	0.0176197	0.00476617	17
-58.3047	0.0183409	0.00593705	17	0.0176295	0.00476354	17
-58.3028	0.0183107	0.00592251	17	0.0176389	0.00476181	17
-58.3008	0.0182797	0.00590808	17	0.0176477	0.00476095	17
-58.2989	0.0182479	0.00589379	17	0.017656	0.00476092	17
-58.2969	0.0182154	0.00587965	17	0.0176637	0.00476174	17
-58.2949	0.0181822	0.00586568	17	0.0176708	0.00476344	17
-58.293	0.0181482	0.00585186	17	0.0176772	0.00476602	17
-58.291	0.0181136	0.00583823	17	0.017683	0.00476953	17
-58.2891	0.0180783	0.00582478	17	0.0176882	0.00477404	17
-58.2871	0.0180424	0.00581156	17	0.0176927	0.00477959	17
-58.2852	0.018006	0.0057986	17	0.0176966	0.00478615	17
-58.2832	0.0179691	0.00578592	17	0.0176998	0.00479373	17
-58.2813	0.0179317	0.00577356	17	0.0177024	0.0048024	17
-58.2793	0.0178938	0.00576153	17	0.0177045	0.00481219	17
-58.2774	0.0178554	0.00574981	17	0.017706	0.0048231	17
-58.2754	0.0178165	0.00573836	17	0.0177071	0.00483513	17
-58.2735	0.0177773	0.00572719	17	0.0177078	0.00484833	17
-58.2715	0.0177376	0.00571631	17	0.0177078	0.00486272	17
-58.2696	0.0176977	0.00570567	17	0.0177073	0.00487829	17
-58.2676	0.0176576	0.00569522	17	0.0177062	0.00489502	17
-58.2657	0.0176174	0.00568494	17	0.0177044	0.00491291	17
-58.2637	0.0175771	0.00567483	17	0.017702	0.00493192	17
-58.2617	0.0175367	0.00566474	17	0.017699	0.00495202	17
-58.2598	0.0174966	0.00565455	17	0.0176952	0.00497324	17
-58.2578	0.0174567	0.0056443	17	0.0176908	0.00499559	17
-58.2559	0.0174171	0.00563402	17	0.0176855	0.00501906	17
-58.2539	0.0173777	0.00562373	17	0.0176795	0.0050436	17
-58.252	0.0173386	0.0056134	17	0.0176728	0.00506919	17
-58.25	0.0172998	0.00560305	17	0.0176654	0.00509585	17
-58.2481	0.0172612	0.00559267	17	0.0176572	0.00512365	17
-58.2461	0.0172229	0.00558232	17	0.0176482	0.00515252	17
-58.2442	0.0171847	0.00557211	17	0.0176384	0.00518237	17
-58.2422	0.0171467	0.0055621	17	0.0176278	0.00521315	17
-58.2403	0.0171087	0.00555227	17	0.0176165	0.00524483	17
-58.2383	0.0170709	0.00554264	17	0.0176045	0.00527735	17
-58.2364	0.0170332	0.00553325	17	0.0175917	0.00531063	17
-58.2344	0.0169956	0.00552407	17	0.0175784	0.00534461	17
-58.2325	0.0169583	0.00551512	17	0.0175644	0.00537928	17
-58.2305	0.0169211	0.00550638	17	0.0175499	0.0054146	17
-58.2285	0.0168841	0.00549785	17	0.0175349	0.00545054	17
-58.2266	0.0168473	0.00548952	17	0.0175194	0.00548704	17
-58.2246	0.0168107	0.00548138	17	0.0175035	0.00552405	17
-58.2227	0.0167742	0.00547341	17	0.017487	0.00556154	17
-58.2207	0.0167381	0.00546558	17	0.01747	0.00559947	17
-58.2188	0.0167023	0.00545784	17	0.0174525	0.00563782	17
-58.2168	0.0166668	0.00545018	17	0.0174344	0.00567656	17
-58.2149	0.0166316	0.00544263	17	0.0174159	0.00571568	17
-58.2129	0.0165967	0.00543516	17	0.0173968	0.0057551	17
-58.211	0.0165621	0.00542777	17	0.0173774	0.00579475	17
-58.209	0.016528	0.00542041	17	0.0173575	0.00583456	17
-58.2071	0.0164943	0.00541311	17	0.0173371	0.00587449	17
-58.2051	0.0164612	0.00540585	17	0.0173164	0.0059145	17
-58.2032	0.0164287	0.00539867	17	0.0172953	0.00595457	17
-58.2012	0.0163969	0.0053916	17	0.0172739	0.00599464	17
-58.1992	0.0163658	0.0053847	17	0.0172522	0.00603466	17
-58.1973	0.0163355	0.00537797	17	0.0172301	0.00607449	17
-58.1953	0.016306	0.0053714	17	0.0172077	0.006114	17
-58.1934	0.0162774	0.00536503	17	0.0171848	0.00615314	17
-58.1914	0.0162495	0.00535891	17	0.0171617	0.00619184	17
-58.1895	0.0162225	0.00535306	17	0.0171382	0.00623002	17
-58.1875	0.0161963	0.0053475	17	0.0171144	0.00626764	17
-58.1856	0.0161709	0.00534226	17	0.0170904	0.00630468	17
-58.1836	0.0161463	0.00533731	17	0.0170661	0.00634111	17
-58.1817	0.0161227	0.00533262	17	0.0170415	0.00637679	17
-58.1797	0.0160999	0.00532822	17	0.0170166	0.00641158	17
-58.1778	0.016078	0.00532413	17	0.0169913	0.00644543	17
-58.1758	0.0160571	0.00532035	17	0.0169656	0.00647834	17
-58.1739	0.0160372	0.00531683	17	0.0169395	0.00651029	17
-58.1719	0.0160181	0.0053136	17	0.0169132	0.00654124	17
-58.17	0.0160001	0.00531066	17	0.0168864	0.00657116	17
-58.168	0.0159832	0.00530803	17	0.0168593	0.00660001	17
-58.166	0.0159672	0.00530576	17	0.0168319	0.00662784	17
-58.1641	0.0159524	0.00530388	17	0.0168042	0.0066547	17
-58.1621	0.0159385	0.00530244	17	0.0167763	0.00668056	17
-58.1602	0.0159257	0.00530142	17	0.0167482	0.00670554	17
-58.1582	0.0159138	0.00530081	17	0.0167199	0.00672973	17
-58.1563	0.0159029	0.00530056	17	0.0166914	0.00675313	17
-58.1543	0.0158929	0.00530073	17	0.0166626	0.00677578	17
-58.1524	0.0158837	0.00530135	17	0.0166335	0.0067977	17
-58.1504	0.0158755	0.00530243	17	0.0166043	0.00681885	17
-58.1485	0.0158681	0.00530398	17	0.0165749	0.00683926	17
-58.1465	0.0158615	0.00530604	17	0.0165454	0.00685893	17
-58.1446	0.0158557	0.00530864	17	0.0165157	0.00687785	17
-58.1426	0.0158507	0.00531184	17	0.0164859	0.00689606	17
-58.1407	0.0158464	0.0053157	17	0.016456	0.00691356	17
-58.1387	0.015843	0.00532021	17	0.016426	0.00693033	17
-58.1367	0.0158405	0.00532534	17	0.016396	0.00694642	17
-58.1348	0.0158388	0.00533103	17	0.0163661	0.00696191	17
-58.1328	0.015838	0.00533729	17	0.0163364	0.0069768	17
-58.1309	0.0158381	0.00534412	17	0.0163069	0.00699107	17
-58.1289	0.0158391	0.00535149	17	0.0162777	0.00700468	17
-58.127	0.015841	0.00535937	17	0.0162488	0.00701758	17
-58.125	0.0158437	0.00536774	17	0.0162203	0.00702976	17
-58.1231	0.0158474	0.00537656	17	0.0161923	0.00704117	17
-58.1211	0.0158519	0.00538584	17	0.0161646	0.00705182	17
-58.1192	0.0158574	0.00539554	17	0.0161373	0.0070617	17
-58.1172	0.0158637	0.00540564	17	0.0161106	0.00707082	17
-58.1153	0.0158708	0.00541609	17	0.0160843	0.00707921	17
-58.1133	0.0158786	0.00542685	17	0.0160587	0.00708687	17
-58.1114	0.0158871	0.00543786	17	0.0160337	0.00709383	17
-58.1094	0.0158961	0.00544905	17	0.0160092	0.00710007	17
-58.1075	0.0159055	0.00546041	17	0.0159854	0.0071056	17
-58.1055	0.0159153	0.00547189	17	0.0159621	0.00711043	17
-58.1035	0.0159255	0.00548347	17	0.0159396	0.00711461	17
-58.1016	0.015936	0.00549512	17	0.0159177	0.00711819	17
-58.0996	0.0159468	0.00550687	17	0.0158966	0.00712118	17
-58.0977	0.0159579	0.00551866	17	0.0158763	0.00712359	17
-58.0957	0.0159693	0.00553047	17	0.0158566	0.00712544	17
-58.0938	0.0159811	0.0055423	17	0.0158378	0.00712672	17
-58.0918	0.0159931	0.00555416	17	0.0158198	0.00712744	17
-58.0899	0.0160055	0.00556598	17	0.0158027	0.00712764	17
-58.0879	0.0160181	0.0055777	17	0.0157864	0.00712738	17
-58.086	0.0160309	0.00558925	17	0.015771	0.00712665	17
-58.084	0.0160438	0.00560057	17	0.0157565	0.00712546	17
-58.0821	0.016057	0.00561162	17	0.0157428	0.00712376	17
-58.0801	0.0160702	0.00562234	17	0.0157298	0.00712166	17
-58.0782	0.0160835	0.0056327	17	0.0157176	0.00711931	17
-58.0762	0.0160968	0.00564269	17	0.0157061	0.00711675	17
-58.0743	0.0161101	0.00565229	17	0.0156952	0.00711396	17
-58.0723	0.0161234	0.00566144	17	0.0156848	0.00711094	17
-58.0703	0.0161367	0.0056701	17	0.015675	0.00710768	17
-58.0684	0.0161499	0.00567824	17	0.0156658	0.00710425	17
-58.0664	0.0161631	0.0056858	17	0.0156571	0.00710073	17
-58.0645	0.0161763	0.00569274	17	0.0156491	0.00709712	17
-58.0625	0.0161893	0.00569899	17	0.0156417	0.00709345	17
-58.0606	0.0162023	0.00570451	17	0.015635	0.00708973	17
-58.0586	0.0162151	0.00570925	17	0.0156289	0.00708593	17
-58.0567	0.016228	0.0057133	17	0.0156234	0.00708207	17
-58.0547	0.0162408	0.00571671	17	0.0156184	0.00707811	17
-58.0528	0.0162536	0.00571941	17	0.0156139	0.00707405	17
-58.0508	0.0162665	0.00572134	17	0.01561	0.00706985	17
-58.0489	0.0162793	0.00572248	17	0.0156065	0.00706552	17
-58.0469	0.0162921	0.00572283	17	0.0156035	0.00706103	17
-58.045	0.0163049	0.00572236	17	0.015601	0.00705631	17
-58.043	0.0163177	0.00572106	17	0.0155988	0.00705126	17
-58.041	0.0163305	0.00571889	17	0.015597	0.00704585	17
-58.0391	0.0163433	0.00571584	17	0.0155956	0.00704013	17
-58.0371	0.0163562	0.0057119	17	0.0155947	0.00703398	17
-58.0352	0.016369	0.00570711	17	0.0155943	0.00702726	17
-58.0332	0.0163818	0.00570148	17	0.0155945	0.00701996	17
-58.0313	0.0163945	0.005695	17	0.0155951	0.00701207	17
-58.0293	0.0164071	0.00568772	17	0.0155962	0.00700376	17
-58.0274	0.0164195	0.0056797	17	0.0155977	0.0069952	17
-58.0254	0.0164318	0.00567096	17	0.0155994	0.00698637	17
-58.0235	0.0164438	0.00566148	17	0.0156015	0.00697724	17
-58.0215	0.0164557	0.00565127	17	0.0156039	0.00696781	17
-58.0196	0.0164674	0.00564035	17	0.0156066	0.00695807	17
-58.0176	0.0164787	0.00562876	17	0.0156095	0.00694793	17
-58.0157	0.0164898	0.00561654	17	0.0156125	0.00693738	17
-58.0137	0.0165004	0.00560365	17	0.0156157	0.00692644	17
-58.0118	0.0165106	0.00559008	17	0.015619	0.00691508	17
-58.0098	0.0165204	0.00557587	17	0.0156225	0.00690331	17
-58.0078	0.0165296	0.00556098	17	0.0156261	0.00689111	17
-58.0059	0.0165382	0.00554535	17	0.0156299	0.00687851	17
-58.0039	0.0165461	0.00552899	17	0.0156339	0.00686565	17
-58.002	0.0165535	0.00551193	17	0.0156381	0.00685266	17
-58	0.0165602	0.0054942	17	0.0156424	0.00683957	17
-57.9981	0.0165663	0.00547586	17	0.0156468	0.00682636	17
-57.9961	0.0165718	0.00545698	17	0.0156514	0.00681303	17
-57.9942	0.0165767	0.0054376	17	0.0156561	0.00679958	17
-57.9922	0.016581	0.00541789	17	0.015661	0.00678601	17
-57.9903	0.0165845	0.005398	17	0.015666	0.00677232	17
-57.9883	0.0165873	0.00537797	17	0.0156712	0.00675853	17
-57.9864	0.0165894	0.0053578	17	0.0156765	0.00674465	17
-57.9844	0.0165906	0.00533754	17	0.0156819	0.00673068	17
-57.9825	0.0165909	0.00531726	17	0.0156876	0.00671662	17
-57.9805	0.0165904	0.00529696	17	0.0156935	0.00670248	17
-57.9785	0.016589	0.00527667	17	0.0156996	0.00668826	17
-57.9766	0.0165866	0.00525641	17	0.0157058	0.00667391	17
-57.9746	0.0165832	0.00523622	17	0.0157121	0.00665943	17
-57.9727	0.0165787	0.00521609	17	0.0157185	0.00664483	17
-57.9707	0.0165733	0.00519608	17	0.0157252	0.00663016	17
-57.9688	0.0165668	0.00517622	17	0.0157322	0.00661553	17
-57.9668	0.0165592	0.00515656	17	0.0157394	0.0066011	17
-57.9649	0.0165505	0.00513718	17	0.015747	0.00658684	17
-57.9629	0.0165408	0.00511812	17	0.0157551	0.00657258	17
-57.961	0.0165302	0.00509951	17	0.0157635	0.00655835	17
-57.959	0.0165187	0.00508147	17	0.0157724	0.00654412	17
-57.9571	0.0165063	0.00506401	17	0.0157817	0.00652991	17
-57.9551	0.0164932	0.00504719	17	0.0157914	0.0065157	17
-57.9532	0.0164791	0.00503102	17	0.0158015	0.00650152	17
-57.9512	0.0164641	0.00501558	17	0.0158121	0.00648741	17
-57.9493	0.0164482	0.00500089	17	0.0158231	0.00647342	17
-57.9473	0.0164313	0.004987	17	0.0158345	0.00645953	17
-57.9453	0.0164134	0.00497397	17	0.0158463	0.00644578	17
-57.9434	0.0163945	0.00496181	17	0.0158585	0.00643224	17
-57.9414	0.0163747	0.00495051	17	0.0158712	0.00641892	17
-57.9395	0.0163541	0.00494006	17	0.0158842	0.00640583	17
-57.9375	0.0163326	0.00493049	17	0.0158978	0.006393	17
-57.9356	0.0163104	0.0049218	17	0.0159117	0.00638045	17
-57.9336	0.0162874	0.00491399	17	0.015926	0.00636823	17
-57.9317	0.0162636	0.0049071	17	0.0159408	0.00635633	17
-57.9297	0.0162392	0.00490114	17	0.0159559	0.00634477	17
-57.9278	0.0162141	0.00489614	17	0.0159714	0.0063335	17
-57.9258	0.0161885	0.00489208	17	0.0159872	0.00632257	17
-57.9239	0.0161621	0.00488894	17	0.0160034	0.006312	17
-57.9219	0.0161352	0.00488671	17	0.01602	0.00630182	17
-57.92	0.0161076	0.00488532	17	0.0160368	0.00629202	17
-57.918	0.0160796	0.00488474	17	0.0160539	0.00628262	17
-57.916	0.0160511	0.00488496	17	0.0160712	0.00627365	17
-57.9141	0.0160221	0.00488599	17	0.0160887	0.00626514	17
-57.9121	0.0159928	0.00488784	17	0.0161064	0.00625708	17
-57.9102	0.0159631	0.00489052	17	0.0161242	0.00624948	17
-57.9082	0.015933	0.00489403	17	0.016142	0.00624237	17
-57.9063	0.0159026	0.00489841	17	0.0161598	0.00623577	17
-57.9043	0.015872	0.00490367	17	0.0161777	0.00622972	17
-57.9024	0.0158411	0.00490982	17	0.0161956	0.0062242	17
-57.9004	0.01581	0.00491685	17	0.0162134	0.0062192	17
-57.8985	0.0157787	0.00492473	17	0.0162311	0.00621476	17
-57.8965	0.0157472	0.00493343	17	0.0162487	0.00621093	17
-57.8946	0.0157157	0.00494292	17	0.0162662	0.00620775	17
-57.8926	0.0156841	0.00495319	17	0.0162836	0.00620526	17
-57.8907	0.0156526	0.00496423	17	0.016301	0.00620352	17
-57.8887	0.015621	0.004976	17	0.0163184	0.00620258	17
-57.8868	0.0155895	0.00498847	17	0.0163359	0.00620245	17
-57.8848	0.015558	0.00500158	17	0.0163533	0.00620309	17
-57.8828	0.0155266	0.00501531	17	0.0163707	0.00620449	17
-57.8809	0.0154954	0.00502966	17	0.0163881	0.00620663	17
-57.8789	0.0154642	0.00504462	17	0.0164054	0.00620952	17
-57.877	0.0154332	0.00506018	17	0.0164228	0.00621314	17
-57.875	0.0154023	0.00507628	17	0.01644	0.00621751	17
-57.8731	0.0153716	0.00509287	17	0.0164572	0.00622259	17
-57.8711	0.0153411	0.00510993	17	0.0164742	0.00622841	17
-57.8692	0.0153108	0.00512742	17	0.0164911	0.00623486	17
-57.8672	0.0152807	0.00514527	17	0.0165079	0.00624189	17
-57.8653	0.0152509	0.00516348	17	0.0165248	0.0062495	17
-57.8633	0.0152215	0.00518206	17	0.0165416	0.00625772	17
-57.8614	0.0151923	0.00520103	17	0.0165583	0.00626654	17
-57.8594	0.0151635	0.00522036	17	0.0165749	0.00627594	17
-57.8575	0.015135	0.00524003	17	0.0165915	0.00628592	17
-57.8555	0.0151069	0.00526004	17	0.016608	0.00629646	17
-57.8536	0.0150793	0.00528036	17	0.0166243	0.00630765	17
-57.8516	0.0150522	0.00530098	17	0.0166406	0.00631956	17
-57.8496	0.0150255	0.00532186	17	0.0166568	0.00633221	17
-57.8477	0.0149995	0.00534298	17	0.016673	0.0063456	17
-57.8457	0.014974	0.00536429	17	0.0166891	0.00635972	17
-57.8438	0.0149491	0.00538575	17	0.0167052	0.00637458	17
-57.8418	0.0149247	0.00540729	17	0.0167213	0.00639016	17
-57.8399	0.014901	0.00542887	17	0.0167374	0.00640643	17
-57.8379	0.0148779	0.00545044	17	0.0167535	0.00642338	17
-57.836	0.0148555	0.00547193	17	0.0167694	0.00644102	17
-57.834	0.0148339	0.00549331	17	0.0167853	0.00645934	17
-57.8321	0.014813	0.00551454	17	0.0168011	0.00647832	17
-57.8301	0.0147929	0.00553559	17	0.0168168	0.0064979	17
-57.8282	0.0147734	0.00555645	17	0.0168322	0.00651795	17
-57.8262	0.0147547	0.00557713	17	0.0168474	0.00653833	17
-57.8243	0.0147368	0.00559756	17	0.0168623	0.00655892	17
-57.8223	0.0147196	0.00561771	17	0.0168769	0.00657975	17
-57.8203	0.0147032	0.00563754	17	0.0168913	0.00660086	17
-57.8184	0.0146876	0.00565708	17	0.0169056	0.00662227	17
-57.8164	0.0146728	0.0056763	17	0.0169197	0.00664401	17
-57.8145	0.0146589	0.00569516	17	0.0169336	0.00666609	17
-57.8125	0.0146459	0.00571365	17	0.0169475	0.00668848	17
-57.8106	0.0146338	0.00573178	17	0.0169611	0.00671118	17
-57.8086	0.0146226	0.00574962	17	0.0169746	0.00673412	17
-57.8067	0.014612	0.00576721	17	0.0169879	0.00675723	17
-57.8047	0.0146022	0.00578454	17	0.0170009	0.00678047	17
-57.8028	0.0145932	0.0058016	17	0.0170138	0.00680384	17
-57.8008	0.0145849	0.00581838	17	0.0170265	0.00682731	17
-57.7989	0.0145774	0.00583487	17	0.017039	0.00685088	17
-57.7969	0.0145706	0.00585103	17	0.0170512	0.00687454	17
-57.795	0.0145647	0.0058668	17	0.0170633	0.00689824	17
-57.793	0.0145597	0.00588214	17	0.0170752	0.00692194	17
-57.7911	0.0145554	0.00589699	17	0.017087	0.00694558	17
-57.7891	0.0145519	0.00591131	17	0.0170986	0.00696911	17
-57.7871	0.0145494	0.00592505	17	0.01711	0.00699251	17
-57.7852	0.0145478	0.00593821	17	0.0171211	0.00701576	17
-57.7832	0.014547	0.00595078	17	0.017132	0.00703887	17
-57.7813	0.0145471	0.00596276	17	0.0171426	0.00706183	17
-57.7793	0.0145481	0.00597413	17	0.0171529	0.00708451	17
-57.7774	0.0145501	0.0059849	17	0.0171627	0.00710677	17
-57.7754	0.014553	0.00599507	17	0.0171721	0.00712855	17
-57.7735	0.0145569	0.00600462	17	0.017181	0.00714978	17
-57.7715	0.0145618	0.00601352	17	0.0171895	0.00717045	17
-57.7696	0.0145676	0.00602177	17	0.0171976	0.00719051	17
-57.7676	0.0145742	0.00602939	17	0.0172053	0.00720993	17
-57.7657	0.0145816	0.00603642	17	0.0172127	0.0072287	17
-57.7637	0.0145898	0.00604284	17	0.0172198	0.00724682	17
-57.7618	0.0145988	0.00604867	17	0.0172266	0.00726426	17
-57.7598	0.0146083	0.00605414	17	0.0172332	0.00728097	17
-57.7578	0.0146184	0.00605946	17	0.0172396	0.00729691	17
-57.7559	0.0146289	0.00606459	17	0.0172457	0.00731207	17
-57.7539	0.0146399	0.00606955	17	0.0172516	0.00732644	17
-57.752	0.0146513	0.00607431	17	0.0172572	0.00734003	17
-57.75	0.0146631	0.00607886	17	0.0172626	0.00735282	17
-57.7481	0.0146753	0.00608319	17	0.0172677	0.00736478	17
-57.7461	0.0146879	0.00608728	17	0.0172725	0.00737585	17
-57.7442	0.0147008	0.00609114	17	0.0172771	0.00738598	17
-57.7422	0.0147141	0.00609474	17	0.0172815	0.0073952	17
-57.7403	0.0147278	0.00609808	17	0.0172857	0.00740351	17
-57.7383	0.0147419	0.00610113	17	0.0172898	0.00741095	17
-57.7364	0.0147564	0.00610393	17	0.0172937	0.0074175	17
-57.7344	0.0147712	0.0061065	17	0.0172974	0.00742321	17
-57.7325	0.0147863	0.00610886	17	0.0173011	0.00742826	17
-57.7305	0.0148016	0.006111	17	0.0173046	0.00743271	17
-57.7286	0.0148172	0.00611293	17	0.017308	0.00743655	17
-57.7266	0.014833	0.00611468	17	0.0173113	0.00743975	17
-57.7246	0.0148491	0.00611624	17	0.0173145	0.0074423	17
-57.7227	0.0148655	0.0061176	17	0.0173176	0.00744416	17
-57.7207	0.0148821	0.00611879	17	0.0173207	0.00744539	17
-57.7188	0.014899	0.00611984	17	0.0173237	0.007446	17
-57.7168	0.014916	0.00612079	17	0.0173267	0.007446	17
-57.7149	0.0149332	0.00612165	17	0.0173297	0.00744537	17
-57.7129	0.0149504	0.00612244	17	0.0173326	0.00744412	17
-57.711	0.0149678	0.00612315	17	0.0173355	0.00744225	17
-57.709	0.0149852	0.0061238	17	0.0173383	0.0074398	17
-57.7071	0.0150026	0.00612439	17	0.0173412	0.00743677	17
-57.7051	0.01502	0.006125	17	0.0173441	0.00743316	17
-57.7032	0.0150372	0.00612574	17	0.0173469	0.00742895	17
-57.7012	0.0150542	0.00612665	17	0.0173498	0.00742416	17
-57.6993	0.015071	0.0061277	17	0.0173527	0.00741881	17
-57.6973	0.0150875	0.00612891	17	0.0173556	0.0074129	17
-57.6954	0.0151037	0.00613029	17	0.0173585	0.00740643	17
-57.6934	0.0151197	0.00613184	17	0.0173615	0.00739941	17
-57.6914	0.0151355	0.00613346	17	0.0173644	0.00739186	17
-57.6895	0.0151512	0.00613507	17	0.0173672	0.00738381	17
-57.6875	0.015167	0.00613666	17	0.01737	0.00737529	17
-57.6856	0.0151826	0.00613822	17	0.0173726	0.00736635	17
-57.6836	0.0151983	0.00613976	17	0.0173752	0.00735698	17
-57.6817	0.0152139	0.00614131	17	0.0173778	0.00734724	17
-57.6797	0.0152295	0.0061429	17	0.0173802	0.00733716	17
-57.6778	0.0152449	0.00614455	17	0.0173825	0.00732674	17
-57.6758	0.0152602	0.00614627	17	0.0173848	0.007316	17
-57.6739	0.0152754	0.0061481	17	0.017387	0.00730492	17
-57.6719	0.0152905	0.00615006	17	0.0173891	0.00729351	17
-57.67	0.0153055	0.00615218	17	0.0173912	0.00728178	17
-57.668	0.0153203	0.0061545	17	0.0173931	0.00726977	17
-57.6661	0.0153351	0.00615702	17	0.017395	0.0072575	17
-57.6641	0.0153497	0.00615975	17	0.0173967	0.00724491	17
-57.6621	0.0153641	0.00616269	17	0.0173983	0.00723194	17
-57.6602	0.0153785	0.0061659	17	0.0173998	0.00721863	17
-57.6582	0.0153928	0.00616943	17	0.0174009	0.00720503	17
-57.6563	0.015407	0.0061733	17	0.0174018	0.00719117	17
-57.6543	0.0154212	0.00617753	17	0.0174024	0.00717711	17
-57.6524	0.0154352	0.00618214	17	0.0174028	0.00716299	17
-57.6504	0.0154491	0.00618713	17	0.017403	0.00714895	17
-57.6485	0.0154629	0.0061925	17	0.0174029	0.00713502	17
-57.6465	0.0154765	0.00619824	17	0.0174026	0.00712133	17
-57.6446	0.0154902	0.0062044	17	0.0174022	0.00710799	17
-57.6426	0.0155038	0.00621095	17	0.0174016	0.00709504	17
-57.6407	0.0155174	0.00621785	17	0.017401	0.00708252	17
-57.6387	0.0155309	0.00622508	17	0.0174003	0.00707048	17
-57.6368	0.0155443	0.00623266	17	0.0173994	0.00705898	17
-57.6348	0.0155575	0.00624058	17	0.0173984	0.00704798	17
-57.6329	0.0155705	0.00624883	17	0.0173972	0.00703747	17
-57.6309	0.0155833	0.00625743	17	0.0173956	0.00702747	17
-57.6289	0.015596	0.00626633	17	0.0173937	0.00701798	17
-57.627	0.0156084	0.00627547	17	0.0173914	0.007009	17
-57.625	0.0156205	0.00628482	17	0.0173886	0.00700058	17
-57.6231	0.0156324	0.00629419	17	0.0173853	0.00699279	17
-57.6211	0.0156442	0.00630341	17	0.0173815	0.0069857	17
-57.6192	0.0156559	0.00631247	17	0.0173773	0.00697932	17
-57.6172	0.0156675	0.0063214	17	0.0173725	0.00697366	17
-57.6153	0.015679	0.00633018	17	0.0173673	0.00696874	17
-57.6133	0.0156902	0.00633879	17	0.0173616	0.00696457	17
-57.6114	0.0157014	0.00634719	17	0.0173555	0.00696116	17
-57.6094	0.0157124	0.00635534	17	0.0173489	0.00695849	17
-57.6075	0.0157234	0.00636317	17	0.0173418	0.00695658	17
-57.6055	0.0157342	0.00637065	17	0.0173344	0.00695539	17
-57.6036	0.0157449	0.00637774	17	0.0173265	0.00695493	17
-57.6016	0.0157555	0.00638442	17	0.0173182	0.00695523	17
-57.5996	0.0157659	0.00639067	17	0.0173095	0.00695633	17
-57.5977	0.0157761	0.0063965	17	0.0173004	0.00695832	17
-57.5957	0.0157862	0.0064019	17	0.017291	0.00696128	17
-57.5938	0.015796	0.00640684	17	0.0172813	0.00696523	17
-57.5918	0.0158055	0.00641129	17	0.0172713	0.00697014	17
-57.5899	0.0158148	0.00641525	17	0.0172608	0.00697597	17
-57.5879	0.0158238	0.00641875	17	0.01725	0.00698269	17
-57.586	0.0158326	0.00642182	17	0.0172388	0.00699027	17
-57.584	0.0158413	0.00642444	17	0.0172273	0.00699865	17
-57.5821	0.0158497	0.0064266	17	0.0172153	0.00700783	17
-57.5801	0.015858	0.00642829	17	0.017203	0.00701779	17
-57.5782	0.0158663	0.00642952	17	0.0171903	0.00702859	17
-57.5762	0.0158745	0.0064303	17	0.0171773	0.0070402	17
-57.5743	0.0158828	0.00643059	17	0.0171639	0.0070526	17
-57.5723	0.0158909	0.00643035	17	0.0171502	0.00706577	17
-57.5704	0.0158991	0.00642956	17	0.0171361	0.00707967	17
-57.5684	0.0159073	0.00642818	17	0.0171218	0.0070943	17
-57.5664	0.0159156	0.0064261	17	0.0171072	0.00710953	17
-57.5645	0.0159241	0.0064233	17	0.0170924	0.00712537	17
-57.5625	0.0159327	0.00641978	17	0.0170774	0.00714184	17
-57.5606	0.0159415	0.00641553	17	0.0170621	0.00715885	17
-57.5586	0.0159503	0.0064105	17	0.0170466	0.00717634	17
-57.5567	0.0159593	0.0064047	17	0.0170309	0.00719427	17
-57.5547	0.0159683	0.00639812	17	0.017015	0.00721265	17
-57.5528	0.0159773	0.00639075	17	0.0169989	0.00723144	17
-57.5508	0.0159863	0.00638258	17	0.0169827	0.0072506	17
-57.5489	0.0159951	0.00637361	17	0.0169663	0.00727009	17
-57.5469	0.0160039	0.00636379	17	0.0169498	0.0072899	17
-57.545	0.0160125	0.00635313	17	0.0169331	0.00730997	17
-57.543	0.016021	0.0063416	17	0.0169165	0.00733034	17
-57.5411	0.0160293	0.00632927	17	0.0168999	0.00735107	17
-57.5391	0.0160375	0.00631621	17	0.0168834	0.00737218	17
-57.5371	0.0160455	0.00630238	17	0.016867	0.00739357	17
-57.5352	0.0160534	0.0062878	17	0.0168506	0.00741523	17
-57.5332	0.0160613	0.00627254	17	0.0168341	0.00743726	17
-57.5313	0.0160692	0.00625661	17	0.0168175	0.00745961	17
-57.5293	0.0160772	0.00624003	17	0.0168009	0.00748229	17
-57.5274	0.0160854	0.00622279	17	0.0167842	0.00750537	17
-57.5254	0.0160936	0.00620487	17	0.0167675	0.00752882	17
-57.5235	0.016102	0.00618629	17	0.0167508	0.00755262	17
-57.5215	0.0161104	0.00616707	17	0.0167341	0.00757677	17
-57.5196	0.016119	0.00614725	17	0.0167175	0.00760127	17
-57.5176	0.0161278	0.00612685	17	0.016701	0.00762612	17
-57.5157	0.0161366	0.00610586	17	0.0166846	0.00765129	17
-57.5137	0.0161456	0.00608434	17	0.0166682	0.0076767	17
-57.5118	0.0161547	0.00606232	17	0.016652	0.00770225	17
-57.5098	0.0161641	0.00603981	17	0.0166359	0.00772795	17
-57.5079	0.0161736	0.00601685	17	0.0166198	0.00775378	17
-57.5059	0.0161833	0.0059935	17	0.0166039	0.00777973	17
-57.5039	0.0161932	0.00596977	17	0.0165881	0.00780575	17
-57.502	0.0162033	0.00594558	17	0.0165723	0.00783183	17
-57.5	0.0162137	0.00592083	17	0.0165566	0.00785796	17
-57.4981	0.0162243	0.00589551	17	0.016541	0.00788414	17
-57.4961	0.0162353	0.00586961	17	0.0165255	0.00791039	17
-57.4942	0.0162466	0.00584313	17	0.0165101	0.00793669	17
-57.4922	0.0162582	0.00581611	17	0.016495	0.00796304	17
-57.4903	0.0162702	0.00578862	17	0.0164801	0.00798944	17
-57.4883	0.0162827	0.00576073	17	0.0164655	0.00801586	17
-57.4864	0.0162957	0.00573252	17	0.0164511	0.00804229	17
-57.4844	0.0163092	0.00570401	17	0.016437	0.00806872	17
-57.4825	0.0163233	0.00567526	17	0.0164231	0.00809512	17
-57.4805	0.016338	0.0056463	17	0.0164095	0.00812147	17
-57.4786	0.0163533	0.0056172	17	0.0163961	0.00814774	17
-57.4766	0.0163691	0.005588	17	0.0163829	0.00817393	17
-57.4747	0.0163856	0.00555875	17	0.01637	0.00820003	17
-57.4727	0.0164026	0.00552952	17	0.0163573	0.00822602	17
-57.4707	0.0164203	0.00550035	17	0.0163448	0.00825187	17
-57.4688	0.0164385	0.00547129	17	0.0163324	0.00827748	17
-57.4668	0.0164574	0.00544242	17	0.01632	0.00830266	17
-57.4649	0.016477	0.00541384	17	0.0163076	0.00832734	17
-57.4629	0.0164973	0.00538562	17	0.016295	0.00835167	17
-57.461	0.0165183	0.00535781	17	0.0162822	0.00837575	17
-57.459	0.0165398	0.00533061	17	0.0162691	0.00839962	17
-57.4571	0.0165618	0.00530417	17	0.0162557	0.0084233	17
-57.4551	0.0165843	0.00527855	17	0.0162422	0.00844678	17
-57.4532	0.0166073	0.0052538	17	0.0162284	0.00847008	17
-57.4512	0.0166307	0.00522999	17	0.0162144	0.0084932	17
-57.4493	0.0166546	0.00520721	17	0.0162002	0.00851614	17
-57.4473	0.016679	0.00518552	17	0.0161857	0.0085389	17
-57.4454	0.0167039	0.005165	17	0.0161711	0.00856146	17
-57.4434	0.0167292	0.0051457	17	0.0161562	0.00858382	17
-57.4414	0.016755	0.0051277	17	0.0161412	0.00860599	17
-57.4395	0.0167811	0.00511104	17	0.016126	0.00862798	17
-57.4375	0.0168076	0.00509575	17	0.0161107	0.00864979	17
-57.4356	0.0168343	0.00508188	17	0.0160953	0.00867126	17
-57.4336	0.0168612	0.00506954	17	0.0160799	0.00869223	17
-57.4317	0.0168884	0.00505883	17	0.0160645	0.00871267	17
-57.4297	0.0169156	0.00504982	17	0.0160492	0.00873257	17
-57.4278	0.016943	0.00504262	17	0.0160339	0.00875188	17
-57.4258	0.0169704	0.00503723	17	0.0160187	0.00877052	17
-57.4239	0.0169979	0.00503368	17	0.0160037	0.00878841	17
-57.4219	0.0170253	0.00503205	17	0.0159887	0.00880548	17
-57.42	0.0170529	0.00503234	17	0.0159737	0.00882175	17
-57.418	0.0170804	0.00503456	17	0.0159588	0.00883722	17
-57.4161	0.0171077	0.00503872	17	0.0159439	0.00885195	17
-57.4141	0.0171349	0.00504481	17	0.0159293	0.008866	17
-57.4122	0.0171618	0.00505282	17	0.0159149	0.00887944	17
-57.4102	0.0171884	0.00506276	17	0.0159009	0.00889235	17
-57.4082	0.0172147	0.00507463	17	0.0158872	0.00890475	17
-57.4063	0.0172406	0.00508844	17	0.0158739	0.00891663	17
-57.4043	0.0172662	0.00510416	17	0.0158611	0.00892799	17
-57.4024	0.0172914	0.00512182	17	0.0158488	0.00893883	17
-57.4004	0.0173162	0.00514138	17	0.0158369	0.00894917	17
-57.3985	0.0173406	0.0051628	17	0.0158255	0.00895896	17
-57.3965	0.0173646	0.00518604	17	0.0158146	0.00896819	17
-57.3946	0.0173881	0.00521107	17	0.0158042	0.00897687	17
-57.3926	0.0174109	0.00523777	17	0.0157943	0.008985	17
-57.3907	0.0174331	0.00526611	17	0.0157849	0.00899256	17
-57.3887	0.0174547	0.005296	17	0.0157758	0.00899947	17
-57.3868	0.0174756	0.00532741	17	0.0157672	0.00900571	17
-57.3848	0.0174959	0.00536023	17	0.0157591	0.00901128	17
-57.3829	0.0175155	0.00539429	17	0.0157513	0.00901618	17
-57.3809	0.0175344	0.00542947	17	0.0157439	0.00902043	17
-57.3789	0.0175526	0.00546573	17	0.0157369	0.00902407	17
-57.377	0.0175701	0.00550299	17	0.0157302	0.00902702	17
-57.375	0.0175869	0.00554121	17	0.0157241	0.00902917	17
-57.3731	0.017603	0.00558035	17	0.0157184	0.00903051	17
-57.3711	0.0176185	0.00562031	17	0.0157132	0.00903106	17
-57.3692	0.0176333	0.00566097	17	0.0157086	0.00903081	17
-57.3672	0.0176476	0.00570228	17	0.0157043	0.00902991	17
-57.3653	0.0176612	0.00574418	17	0.0157004	0.00902846	17
-57.3633	0.0176743	0.00578666	17	0.0156969	0.0090265	17
-57.3614	0.0176868	0.00582966	17	0.0156938	0.00902407	17
-57.3594	0.0176987	0.0058731	17	0.0156911	0.00902119	17
-57.3575	0.01771	0.00591686	17	0.0156887	0.00901789	17
-57.3555	0.0177207	0.00596087	17	0.0156868	0.00901407	17
-57.3536	0.0177307	0.0060051	17	0.0156855	0.0090096	17
-57.3516	0.01774	0.00604948	17	0.0156847	0.00900438	17
-57.3497	0.0177486	0.00609392	17	0.0156845	0.00899831	17
-57.3477	0.0177565	0.00613834	17	0.0156847	0.00899139	17
-57.3457	0.0177637	0.00618265	17	0.0156854	0.00898364	17
-57.3438	0.0177703	0.00622677	17	0.0156866	0.00897508	17
-57.3418	0.0177763	0.00627064	17	0.0156882	0.00896574	17
-57.3399	0.0177817	0.00631421	17	0.0156903	0.00895561	17
-57.3379	0.0177865	0.00635742	17	0.0156928	0.00894472	17
-57.336	0.0177906	0.00640016	17	0.0156958	0.00893308	17
-57.334	0.017794	0.00644237	17	0.0156993	0.00892071	17
-57.3321	0.0177967	0.006484	17	0.0157033	0.00890763	17
-57.3301	0.0177986	0.006525	17	0.0157079	0.00889381	17
-57.3282	0.0177997	0.0065653	17	0.0157129	0.00887922	17
-57.3262	0.0178001	0.00660484	17	0.0157184	0.00886388	17
-57.3243	0.0177996	0.00664355	17	0.0157245	0.00884775	17
-57.3223	0.0177983	0.00668135	17	0.015731	0.00883076	17
-57.3204	0.0177962	0.00671819	17	0.0157379	0.00881279	17
-57.3184	0.0177933	0.00675405	17	0.0157452	0.00879375	17
-57.3164	0.0177896	0.00678888	17	0.0157527	0.00877357	17
-57.3145	0.0177851	0.00682265	17	0.0157604	0.00875224	17
-57.3125	0.0177799	0.00685532	17	0.0157684	0.00872977	17
-57.3106	0.0177738	0.00688684	17	0.0157767	0.00870618	17
-57.3086	0.017767	0.00691716	17	0.0157851	0.00868146	17
-57.3067	0.0177594	0.00694627	17	0.0157938	0.00865562	17
-57.3047	0.0177512	0.00697415	17	0.0158027	0.00862867	17
-57.3028	0.0177422	0.00700077	17	0.0158119	0.00860063	17
-57.3008	0.0177325	0.00702612	17	0.0158213	0.00857151	17
-57.2989	0.017722	0.0070502	17	0.0158309	0.00854133	17
-57.2969	0.0177108	0.007073	17	0.0158407	0.0085101	17
-57.295	0.0176989	0.00709453	17	0.0158507	0.00847783	17
-57.293	0.0176862	0.00711484	17	0.0158608	0.00844455	17
-57.2911	0.0176727	0.00713392	17	0.0158711	0.00841032	17
-57.2891	0.0176585	0.00715177	17	0.0158814	0.00837517	17
-57.2872	0.0176435	0.00716838	17	0.0158918	0.00833911	17
-57.2852	0.0176277	0.00718369	17	0.0159022	0.00830216	17
-57.2832	0.0176112	0.00719768	17	0.0159125	0.00826431	17
-57.2813	0.0175938	0.00721023	17	0.0159228	0.0082256	17
-57.2793	0.0175758	0.00722123	17	0.015933	0.00818606	17
-57.2774	0.0175572	0.00723067	17	0.0159432	0.00814572	17
-57.2754	0.0175379	0.00723845	17	0.0159534	0.0081046	17
-57.2735	0.0175179	0.00724446	17	0.0159635	0.00806275	17
-57.2715	0.0174972	0.00724873	17	0.0159735	0.00802009	17
-57.2696	0.0174757	0.00725129	17	0.0159836	0.00797654	17
-57.2676	0.0174537	0.00725219	17	0.0159936	0.0079321	17
-57.2657	0.017431	0.00725145	17	0.0160036	0.00788684	17
-57.2637	0.0174078	0.00724909	17	0.0160136	0.00784076	17
-57.2618	0.0173839	0.00724515	17	0.0160234	0.00779385	17
-57.2598	0.0173595	0.00723968	17	0.0160331	0.00774615	17
-57.2579	0.0173346	0.0072326	17	0.0160427	0.00769765	17
-57.2559	0.0173093	0.00722385	17	0.0160521	0.00764838	17
-57.254	0.0172836	0.00721344	17	0.0160613	0.0075983	17
-57.252	0.0172575	0.00720138	17	0.0160704	0.00754742	17
-57.25	0.0172312	0.0071877	17	0.0160793	0.00749574	17
-57.2481	0.0172045	0.00717243	17	0.016088	0.00744329	17
-57.2461	0.0171776	0.00715558	17	0.0160966	0.0073901	17
-57.2442	0.0171506	0.00713715	17	0.0161049	0.00733624	17
-57.2422	0.0171233	0.00711717	17	0.0161129	0.00728179	17
-57.2403	0.0170958	0.00709562	17	0.0161206	0.00722676	17
-57.2383	0.0170681	0.00707252	17	0.0161279	0.00717119	17
-57.2364	0.0170402	0.00704791	17	0.0161347	0.00711511	17
-57.2344	0.0170122	0.00702181	17	0.0161412	0.0070586	17
-57.2325	0.0169841	0.00699424	17	0.0161471	0.00700167	17
-57.2305	0.0169559	0.00696521	17	0.0161524	0.00694416	17
-57.2286	0.0169278	0.00693477	17	0.0161572	0.00688599	17
-57.2266	0.0168997	0.00690299	17	0.0161615	0.0068272	17
-57.2247	0.0168717	0.00686992	17	0.0161652	0.00676785	17
-57.2227	0.0168437	0.00683563	17	0.0161684	0.00670802	17
-57.2207	0.0168159	0.0068002	17	0.016171	0.00664781	17
-57.2188	0.0167882	0.0067637	17	0.016173	0.00658725	17
-57.2168	0.0167608	0.00672623	17	0.0161744	0.00652638	17
-57.2149	0.0167335	0.00668792	17	0.0161751	0.00646528	17
-57.2129	0.0167064	0.00664887	17	0.0161752	0.00640398	17
-57.211	0.0166795	0.00660914	17	0.0161746	0.0063425	17
-57.209	0.0166529	0.00656882	17	0.0161732	0.00628092	17
-57.2071	0.0166266	0.00652796	17	0.0161711	0.00621934	17
-57.2051	0.0166005	0.00648664	17	0.0161682	0.00615784	17
-57.2032	0.0165748	0.00644495	17	0.0161646	0.00609651	17
-57.2012	0.0165494	0.00640296	17	0.0161601	0.00603544	17
-57.1993	0.0165244	0.00636063	17	0.0161548	0.00597465	17
-57.1973	0.0165	0.0063179	17	0.0161487	0.00591418	17
-57.1954	0.0164762	0.00627485	17	0.0161416	0.00585407	17
-57.1934	0.016453	0.00623157	17	0.0161337	0.00579435	17
-57.1915	0.0164303	0.00618815	17	0.0161249	0.00573506	17
-57.1895	0.016408	0.0061448	17	0.0161153	0.00567626	17
-57.1875	0.016386	0.00610174	17	0.0161048	0.00561799	17
-57.1856	0.0163643	0.00605909	17	0.0160935	0.00556033	17
-57.1836	0.0163429	0.00601697	17	0.0160814	0.00550335	17
-57.1817	0.0163219	0.00597548	17	0.0160685	0.00544708	17
-57.1797	0.0163013	0.00593472	17	0.0160548	0.00539151	17
-57.1778	0.0162811	0.00589475	17	0.0160403	0.00533659	17
-57.1758	0.0162612	0.00585566	17	0.0160251	0.00528233	17
-57.1739	0.0162418	0.00581755	17	0.0160092	0.00522877	17
-57.1719	0.0162228	0.00578055	17	0.0159926	0.00517596	17
-57.17	0.0162041	0.00574473	17	0.0159752	0.00512394	17
-57.168	0.0161858	0.00571021	17	0.0159572	0.00507276	17
-57.1661	0.0161678	0.00567707	17	0.0159385	0.00502242	17
-57.1641	0.0161502	0.00564542	17	0.0159192	0.00497294	17
-57.1622	0.016133	0.00561535	17	0.0158993	0.00492434	17
-57.1602	0.0161164	0.00558691	17	0.0158786	0.00487666	17
-57.1582	0.0161002	0.00556013	17	0.0158574	0.00482997	17
-57.1563	0.0160845	0.00553503	17	0.0158355	0.00478429	17
-57.1543	0.0160692	0.00551165	17	0.015813	0.00473966	17
-57.1524	0.0160545	0.00549003	17	0.0157899	0.0046961	17
-57.1504	0.0160402	0.00547018	17	0.0157662	0.00465364	17
-57.1485	0.0160265	0.00545212	17	0.0157418	0.0046123	17
-57.1465	0.0160132	0.00543584	17	0.0157167	0.00457208	17
-57.1446	0.0160005	0.00542134	17	0.015691	0.004533	17
-57.1426	0.0159881	0.00540863	17	0.0156645	0.00449503	17
-57.1407	0.0159763	0.00539774	17	0.0156374	0.00445822	17
-57.1387	0.015965	0.00538872	17	0.0156095	0.00442256	17
-57.1368	0.0159542	0.00538156	17	0.0155809	0.00438812	17
-57.1348	0.0159441	0.00537623	17	0.0155516	0.00435493	17
-57.1329	0.0159346	0.00537271	17	0.0155216	0.004323	17
-57.1309	0.0159256	0.00537097	17	0.015491	0.00429234	17
-57.129	0.0159172	0.00537093	17	0.0154597	0.004263	17
-57.127	0.0159092	0.00537256	17	0.0154278	0.00423505	17
-57.125	0.0159019	0.00537585	17	0.0153956	0.00420857	17
-57.1231	0.0158951	0.00538077	17	0.0153629	0.00418361	17
-57.1211	0.0158888	0.00538739	17	0.0153298	0.0041602	17
-57.1192	0.0158829	0.00539582	17	0.0152963	0.00413834	17
-57.1172	0.0158773	0.00540606	17	0.0152624	0.00411804	17
-57.1153	0.0158721	0.00541803	17	0.0152281	0.00409931	17
-57.1133	0.0158671	0.00543166	17	0.0151935	0.00408217	17
-57.1114	0.0158625	0.00544686	17	0.0151585	0.00406663	17
-57.1094	0.0158582	0.00546357	17	0.0151232	0.00405255	17
-57.1075	0.0158543	0.00548178	17	0.0150877	0.00403982	17
-57.1055	0.0158508	0.00550147	17	0.0150519	0.0040284	17
-57.1036	0.0158477	0.00552255	17	0.015016	0.00401829	17
-57.1016	0.015845	0.00554491	17	0.0149799	0.00400947	17
-57.0997	0.0158428	0.00556847	17	0.0149437	0.00400198	17
-57.0977	0.0158409	0.00559307	17	0.0149074	0.00399582	17
-57.0958	0.0158396	0.00561857	17	0.0148708	0.00399102	17
-57.0938	0.0158387	0.00564485	17	0.0148339	0.00398759	17
-57.0918	0.0158384	0.00567184	17	0.0147968	0.00398552	17
-57.0899	0.0158385	0.00569945	17	0.0147594	0.00398479	17
-57.0879	0.0158391	0.00572756	17	0.0147218	0.00398537	17
-57.086	0.0158402	0.00575605	17	0.0146839	0.00398718	17
-57.084	0.0158418	0.0057848	17	0.0146459	0.00399017	17
-57.0821	0.0158437	0.00581371	17	0.0146078	0.00399432	17
-57.0801	0.0158461	0.00584274	17	0.0145696	0.0039996	17
-57.0782	0.0158487	0.00587185	17	0.0145313	0.00400593	17
-57.0762	0.0158517	0.00590093	17	0.014493	0.00401329	17
-57.0743	0.0158549	0.00592989	17	0.0144546	0.00402161	17
-57.0723	0.0158583	0.00595865	17	0.0144163	0.00403088	17
-57.0704	0.0158621	0.00598718	17	0.014378	0.00404109	17
-57.0684	0.0158662	0.00601539	17	0.0143398	0.00405221	17
-57.0665	0.0158706	0.00604325	17	0.0143016	0.00406422	17
-57.0645	0.0158752	0.0060708	17	0.0142636	0.00407705	17
-57.0625	0.0158801	0.0060981	17	0.0142257	0.00409068	17
-57.0606	0.0158851	0.00612507	17	0.0141878	0.00410515	17
-57.0586	0.0158903	0.00615167	17	0.01415	0.00412044	17
-57.0567	0.0158957	0.00617786	17	0.0141123	0.0041365	17
-57.0547	0.0159012	0.00620367	17	0.0140748	0.00415331	17
-57.0528	0.0159068	0.00622913	17	0.0140374	0.0041708	17
-57.0508	0.0159126	0.00625418	17	0.0140003	0.00418887	17
-57.0489	0.0159185	0.00627876	17	0.0139634	0.00420745	17
-57.0469	0.0159245	0.00630282	17	0.0139268	0.00422655	17
-57.045	0.0159306	0.00632635	17	0.0138906	0.00424614	17
-57.043	0.0159369	0.00634929	17	0.0138546	0.0042662	17
-57.0411	0.0159433	0.00637153	17	0.013819	0.00428674	17
-57.0391	0.01595	0.00639296	17	0.0137835	0.00430777	17
-57.0372	0.015957	0.00641355	17	0.0137483	0.00432922	17
-57.0352	0.0159642	0.00643329	17	0.0137132	0.00435102	17
-57.0333	0.0159716	0.0064522	17	0.0136786	0.00437312	17
-57.0313	0.0159791	0.00647035	17	0.0136443	0.00439543	17
-57.0293	0.0159865	0.00648774	17	0.0136105	0.00441794	17
-57.0274	0.015994	0.0065044	17	0.0135772	0.00444057	17
-57.0254	0.0160014	0.0065204	17	0.0135445	0.00446325	17
-57.0235	0.0160088	0.00653573	17	0.0135123	0.00448592	17
-57.0215	0.0160161	0.00655039	17	0.0134808	0.00450857	17
-57.0196	0.0160235	0.00656434	17	0.0134499	0.00453117	17
-57.0176	0.0160308	0.00657754	17	0.0134195	0.00455365	17
-57.0157	0.0160382	0.00658997	17	0.0133898	0.00457591	17
-57.0137	0.0160455	0.00660165	17	0.0133609	0.00459793	17
-57.0118	0.0160527	0.0066126	17	0.0133327	0.00461961	17
-57.0098	0.0160599	0.0066228	17	0.0133055	0.00464087	17
-57.0079	0.016067	0.00663226	17	0.0132791	0.00466167	17
-57.0059	0.0160739	0.00664098	17	0.0132537	0.00468196	17
-57.004	0.0160808	0.00664893	17	0.0132293	0.00470169	17
-57.002	0.0160876	0.00665612	17	0.0132059	0.00472081	17
-57	0.0160941	0.00666265	17	0.0131837	0.00473932	17
-56.9981	0.0161004	0.00666861	17	0.0131624	0.00475719	17
-56.9961	0.0161065	0.00667399	17	0.0131423	0.0047744	17
-56.9942	0.0161124	0.00667883	17	0.0131232	0.0047909	17
-56.9922	0.0161181	0.00668315	17	0.0131051	0.00480668	17
-56.9903	0.0161235	0.00668696	17	0.0130881	0.00482174	17
-56.9883	0.0161287	0.0066902	17	0.0130721	0.00483603	17
-56.9864	0.0161336	0.00669287	17	0.0130573	0.00484952	17
-56.9844	0.0161381	0.00669503	17	0.0130437	0.00486217	17
-56.9825	0.0161423	0.00669668	17	0.0130315	0.00487392	17
-56.9805	0.016146	0.00669781	17	0.0130208	0.00488471	17
-56.9786	0.0161492	0.00669842	17	0.0130115	0.00489458	17
-56.9766	0.0161521	0.00669846	17	0.0130038	0.00490352	17
-56.9747	0.0161545	0.00669786	17	0.0129976	0.00491153	17
-56.9727	0.0161565	0.00669669	17	0.0129929	0.00491867	17
-56.9708	0.0161582	0.00669494	17	0.0129898	0.00492495	17
-56.9688	0.0161596	0.00669257	17	0.0129881	0.0049304	17
-56.9668	0.0161607	0.00668967	17	0.0129879	0.00493505	17
-56.9649	0.0161614	0.00668635	17	0.0129893	0.00493893	17
-56.9629	0.0161618	0.00668269	17	0.0129921	0.00494205	17
-56.961	0.0161618	0.00667868	17	0.0129965	0.00494441	17
-56.959	0.0161614	0.00667432	17	0.0130024	0.00494605	17
-56.9571	0.0161607	0.00666952	17	0.0130098	0.00494704	17
-56.9551	0.0161598	0.00666424	17	0.0130187	0.00494745	17
-56.9532	0.0161585	0.00665854	17	0.013029	0.00494729	17
-56.9512	0.0161571	0.00665234	17	0.013041	0.0049466	17
-56.9493	0.0161556	0.00664549	17	0.0130545	0.0049454	17
-56.9473	0.016154	0.00663801	17	0.0130695	0.00494369	17
-56.9454	0.0161524	0.0066299	17	0.0130861	0.00494149	17
-56.9434	0.0161508	0.00662118	17	0.0131043	0.00493886	17
-56.9415	0.0161492	0.00661188	17	0.0131239	0.0049359	17
-56.9395	0.0161476	0.00660202	17	0.013145	0.00493271	17
-56.9375	0.016146	0.00659162	17	0.0131674	0.00492933	17
-56.9356	0.0161445	0.0065807	17	0.0131913	0.00492579	17
-56.9336	0.0161432	0.00656925	17	0.0132163	0.00492231	17
-56.9317	0.0161419	0.00655724	17	0.0132426	0.00491904	17
-56.9297	0.0161408	0.00654468	17	0.01327	0.0049159	17
-56.9278	0.0161399	0.00653159	17	0.0132988	0.0049128	17
-56.9258	0.0161392	0.00651798	17	0.0133287	0.00490988	17
-56.9239	0.0161387	0.00650386	17	0.0133598	0.00490724	17
-56.9219	0.0161384	0.00648929	17	0.013392	0.00490494	17
-56.92	0.0161382	0.00647426	17	0.0134253	0.00490305	17
-56.918	0.0161382	0.00645879	17	0.0134597	0.00490162	17
-56.9161	0.0161384	0.00644289	17	0.0134952	0.00490071	17
-56.9141	0.0161387	0.0064266	17	0.0135317	0.00490036	17
-56.9122	0.0161391	0.00640992	17	0.0135691	0.00490062	17
-56.9102	0.0161397	0.00639289	17	0.0136074	0.00490157	17
-56.9083	0.0161405	0.00637551	17	0.0136465	0.00490321	17
-56.9063	0.0161414	0.00635781	17	0.0136864	0.00490558	17
-56.9043	0.0161424	0.00633981	17	0.013727	0.0049087	17
-56.9024	0.0161435	0.00632154	17	0.0137684	0.00491258	17
-56.9004	0.0161448	0.00630305	17	0.0138105	0.00491722	17
-56.8985	0.0161463	0.00628433	17	0.0138534	0.00492261	17
-56.8965	0.016148	0.00626545	17	0.0138969	0.00492875	17
-56.8946	0.0161498	0.0062464	17	0.013941	0.00493565	17
-56.8926	0.0161518	0.00622722	17	0.0139857	0.00494327	17
-56.8907	0.016154	0.00620793	17	0.0140311	0.0049516	17
-56.8887	0.0161564	0.00618857	17	0.0140769	0.00496063	17
-56.8868	0.0161591	0.00616916	17	0.0141234	0.00497036	17
-56.8848	0.0161619	0.00614971	17	0.0141703	0.00498071	17
-56.8829	0.0161649	0.00613026	17	0.0142177	0.00499157	17
-56.8809	0.0161681	0.00611082	17	0.0142657	0.00500293	17
-56.879	0.0161714	0.00609138	17	0.0143141	0.00501478	17
-56.877	0.0161748	0.00607191	17	0.0143631	0.00502717	17
-56.8751	0.0161782	0.00605245	17	0.0144124	0.00504026	17
-56.8731	0.0161818	0.00603298	17	0.014462	0.00505413	17
-56.8711	0.0161854	0.00601344	17	0.0145118	0.00506877	17
-56.8692	0.0161891	0.00599388	17	0.0145619	0.00508412	17
-56.8672	0.0161928	0.0059743	17	0.0146122	0.00510017	17
-56.8653	0.0161966	0.00595474	17	0.0146627	0.00511682	17
-56.8633	0.0162004	0.00593526	17	0.0147135	0.00513399	17
-56.8614	0.0162042	0.00591586	17	0.0147645	0.00515162	17
-56.8594	0.016208	0.0058966	17	0.0148157	0.00516969	17
-56.8575	0.0162117	0.00587752	17	0.0148671	0.00518815	17
-56.8555	0.0162155	0.00585867	17	0.0149187	0.00520695	17
-56.8536	0.0162193	0.00584007	17	0.0149703	0.00522615	17
-56.8516	0.0162231	0.00582172	17	0.0150219	0.00524583	17
-56.8497	0.0162269	0.00580369	17	0.0150736	0.00526597	17
-56.8477	0.0162309	0.00578602	17	0.0151251	0.00528654	17
-56.8458	0.0162349	0.00576871	17	0.0151765	0.00530751	17
-56.8438	0.016239	0.00575179	17	0.0152278	0.00532886	17
-56.8418	0.0162432	0.00573526	17	0.015279	0.0053506	17
-56.8399	0.0162475	0.00571914	17	0.01533	0.00537276	17
-56.8379	0.0162518	0.00570343	17	0.0153808	0.00539527	17
-56.836	0.0162562	0.00568811	17	0.0154314	0.00541808	17
-56.834	0.0162608	0.00567326	17	0.0154818	0.00544111	17
-56.8321	0.0162656	0.00565896	17	0.015532	0.00546424	17
-56.8301	0.0162706	0.0056452	17	0.0155819	0.0054874	17
-56.8282	0.0162758	0.00563202	17	0.0156317	0.0055105	17
-56.8262	0.0162812	0.00561943	17	0.0156812	0.00553348	17
-56.8243	0.0162869	0.00560743	17	0.0157306	0.00555626	17
-56.8223	0.0162928	0.00559603	17	0.0157797	0.00557883	17
-56.8204	0.0162989	0.00558526	17	0.0158285	0.00560121	17
-56.8184	0.0163053	0.00557514	17	0.015877	0.0056234	17
-56.8165	0.0163119	0.00556565	17	0.0159251	0.00564534	17
-56.8145	0.0163188	0.00555678	17	0.0159729	0.005667	17
-56.8126	0.0163258	0.00554853	17	0.0160202	0.0056883	17
-56.8106	0.016333	0.00554091	17	0.0160671	0.0057092	17
-56.8086	0.0163404	0.0055339	17	0.0161134	0.00572963	17
-56.8067	0.016348	0.00552749	17	0.0161593	0.0057495	17
-56.8047	0.0163558	0.00552164	17	0.0162046	0.00576878	17
-56.8028	0.0163638	0.00551635	17	0.0162493	0.00578742	17
-56.8008	0.016372	0.00551159	17	0.0162933	0.00580542	17
-56.7989	0.0163804	0.00550738	17	0.0163367	0.00582274	17
-56.7969	0.0163891	0.00550368	17	0.0163793	0.00583936	17
-56.795	0.0163981	0.00550049	17	0.0164213	0.00585525	17
-56.793	0.0164073	0.00549779	17	0.0164625	0.00587037	17
-56.7911	0.0164169	0.00549554	17	0.016503	0.00588467	17
-56.7891	0.0164268	0.00549373	17	0.0165428	0.00589806	17
-56.7872	0.0164369	0.00549236	17	0.0165818	0.00591053	17
-56.7852	0.0164473	0.00549141	17	0.01662	0.00592203	17
-56.7833	0.016458	0.00549096	17	0.0166575	0.00593253	17
-56.7813	0.016469	0.0054911	17	0.0166942	0.00594201	17
-56.7793	0.0164801	0.00549181	17	0.0167301	0.00595045	17
-56.7774	0.0164915	0.00549311	17	0.0167652	0.00595782	17
-56.7754	0.0165029	0.00549499	17	0.0167994	0.0059641	17
-56.7735	0.0165143	0.0054975	17	0.0168328	0.00596931	17
-56.7715	0.0165258	0.00550061	17	0.0168654	0.00597346	17
-56.7696	0.0165374	0.00550432	17	0.016897	0.00597665	17
-56.7676	0.016549	0.00550854	17	0.0169277	0.005979	17
-56.7657	0.0165605	0.00551318	17	0.0169573	0.00598051	17
-56.7637	0.0165721	0.0055182	17	0.016986	0.00598116	17
-56.7618	0.0165838	0.0055236	17	0.0170136	0.00598096	17
-56.7598	0.0165954	0.00552928	17	0.0170401	0.00597989	17
-56.7579	0.016607	0.00553518	17	0.0170656	0.00597797	17
-56.7559	0.0166186	0.0055414	17	0.0170899	0.00597521	17
-56.754	0.0166301	0.00554814	17	0.0171132	0.00597176	17
-56.752	0.0166414	0.00555551	17	0.0171355	0.00596789	17
-56.7501	0.0166528	0.00556359	17	0.0171568	0.00596373	17
-56.7481	0.0166641	0.00557235	17	0.0171772	0.00595935	17
-56.7461	0.0166753	0.00558182	17	0.0171966	0.00595482	17
-56.7442	0.0166864	0.00559199	17	0.017215	0.00595018	17
-56.7422	0.0166974	0.00560291	17	0.0172324	0.0059454	17
-56.7403	0.0167083	0.00561463	17	0.0172488	0.00594047	17
-56.7383	0.0167191	0.0056272	17	0.0172642	0.00593541	17
-56.7364	0.0167298	0.00564056	17	0.0172787	0.00593023	17
-56.7344	0.0167405	0.00565463	17	0.0172921	0.00592496	17
-56.7325	0.0167511	0.0056694	17	0.0173045	0.00591963	17
-56.7305	0.0167617	0.00568488	17	0.0173159	0.00591426	17
-56.7286	0.0167723	0.00570107	17	0.0173263	0.00590892	17
-56.7266	0.0167829	0.00571793	17	0.0173355	0.00590365	17
-56.7247	0.0167937	0.00573543	17	0.0173436	0.00589847	17
-56.7227	0.0168045	0.00575354	17	0.0173506	0.00589342	17
-56.7208	0.0168154	0.00577224	17	0.0173565	0.00588853	17
-56.7188	0.0168264	0.0057915	17	0.0173612	0.00588384	17
-56.7169	0.0168373	0.00581129	17	0.0173647	0.00587938	17
-56.7149	0.0168482	0.0058316	17	0.017367	0.00587516	17
-56.7129	0.016859	0.00585233	17	0.0173682	0.0058712	17
-56.711	0.0168697	0.00587339	17	0.0173683	0.00586751	17
-56.709	0.0168803	0.00589485	17	0.0173672	0.00586411	17
-56.7071	0.0168908	0.00591675	17	0.0173651	0.005861	17
-56.7051	0.0169012	0.0059391	17	0.017362	0.00585823	17
-56.7032	0.0169114	0.00596189	17	0.0173577	0.00585579	17
-56.7012	0.0169214	0.00598509	17	0.0173524	0.0058537	17
-56.6993	0.0169312	0.00600867	17	0.017346	0.00585197	17
-56.6973	0.0169407	0.00603266	17	0.0173384	0.00585062	17
-56.6954	0.0169498	0.00605706	17	0.0173299	0.00584965	17
-56.6934	0.0169584	0.00608189	17	0.0173203	0.00584906	17
-56.6915	0.0169666	0.00610714	17	0.0173097	0.00584889	17
-56.6895	0.0169744	0.00613278	17	0.0172981	0.00584912	17
-56.6876	0.0169818	0.00615875	17	0.0172856	0.00584979	17
-56.6856	0.0169888	0.00618506	17	0.0172722	0.005851	17
-56.6836	0.0169955	0.00621169	17	0.0172579	0.00585275	17
-56.6817	0.0170019	0.00623862	17	0.017243	0.00585491	17
-56.6797	0.0170079	0.00626583	17	0.0172273	0.00585748	17
-56.6778	0.0170135	0.0062933	17	0.017211	0.00586049	17
-56.6758	0.0170187	0.00632101	17	0.0171939	0.00586391	17
-56.6739	0.0170235	0.00634897	17	0.0171763	0.00586775	17
-56.6719	0.017028	0.00637716	17	0.017158	0.00587202	17
-56.67	0.0170321	0.00640556	17	0.0171391	0.00587672	17
-56.668	0.0170358	0.00643416	17	0.0171196	0.00588185	17
-56.6661	0.0170391	0.00646294	17	0.0170995	0.00588741	17
-56.6641	0.0170419	0.00649186	17	0.0170788	0.00589338	17
-56.6622	0.0170444	0.00652094	17	0.0170576	0.00589987	17
-56.6602	0.0170464	0.00655023	17	0.017036	0.00590698	17
-56.6583	0.0170478	0.00657976	17	0.0170139	0.00591467	17
-56.6563	0.0170488	0.0066095	17	0.0169915	0.00592293	17
-56.6544	0.0170491	0.00663941	17	0.0169688	0.00593168	17
-56.6524	0.017049	0.00666946	17	0.0169458	0.00594089	17
-56.6504	0.0170484	0.0066996	17	0.0169226	0.00595055	17
-56.6485	0.0170473	0.00672981	17	0.0168992	0.00596066	17
-56.6465	0.0170457	0.00676007	17	0.0168756	0.0059712	17
-56.6446	0.0170437	0.00679036	17	0.0168519	0.00598214	17
-56.6426	0.0170412	0.00682074	17	0.0168279	0.00599349	17
-56.6407	0.0170384	0.00685121	17	0.0168039	0.00600524	17
-56.6387	0.0170351	0.00688174	17	0.0167796	0.00601735	17
-56.6368	0.0170314	0.00691229	17	0.0167553	0.00602977	17
-56.6348	0.0170272	0.00694275	17	0.0167309	0.0060425	17
-56.6329	0.0170224	0.00697312	17	0.0167065	0.00605551	17
-56.6309	0.0170172	0.00700339	17	0.0166821	0.00606878	17
-56.629	0.0170115	0.00703354	17	0.0166577	0.00608243	17
-56.627	0.0170053	0.00706355	17	0.0166334	0.00609657	17
-56.6251	0.0169987	0.00709341	17	0.0166091	0.00611109	17
-56.6231	0.0169917	0.00712305	17	0.0165848	0.00612584	17
-56.6211	0.0169843	0.00715236	17	0.0165604	0.00614079	17
-56.6192	0.0169765	0.00718127	17	0.0165361	0.0061559	17
-56.6172	0.0169684	0.00720974	17	0.0165118	0.00617113	17
-56.6153	0.01696	0.00723777	17	0.0164874	0.00618649	17
-56.6133	0.0169513	0.00726536	17	0.0164631	0.00620194	17
-56.6114	0.0169425	0.00729249	17	0.0164387	0.00621748	17
-56.6094	0.0169334	0.00731912	17	0.0164144	0.00623306	17
-56.6075	0.0169241	0.00734527	17	0.01639	0.00624859	17
-56.6055	0.0169145	0.0073709	17	0.0163655	0.00626397	17
-56.6036	0.0169046	0.00739599	17	0.016341	0.00627919	17
-56.6016	0.0168944	0.00742052	17	0.0163165	0.00629422	17
-56.5997	0.0168838	0.00744451	17	0.0162919	0.00630905	17
-56.5977	0.016873	0.00746794	17	0.0162673	0.00632366	17
-56.5958	0.0168618	0.00749082	17	0.0162427	0.00633805	17
-56.5938	0.0168503	0.00751317	17	0.0162182	0.0063521	17
-56.5919	0.0168386	0.00753501	17	0.0161939	0.00636569	17
-56.5899	0.0168266	0.00755633	17	0.0161699	0.00637883	17
-56.5879	0.0168144	0.00757712	17	0.0161461	0.0063915	17
-56.586	0.0168018	0.00759739	17	0.0161227	0.00640367	17
-56.584	0.016789	0.00761718	17	0.0160996	0.00641533	17
-56.5821	0.0167759	0.0076365	17	0.0160768	0.00642643	17
-56.5801	0.0167628	0.00765534	17	0.0160542	0.00643696	17
-56.5782	0.0167495	0.00767372	17	0.0160318	0.00644692	17
-56.5762	0.0167362	0.00769163	17	0.0160097	0.00645628	17
-56.5743	0.0167227	0.00770904	17	0.015988	0.00646507	17
-56.5723	0.0167092	0.00772596	17	0.0159667	0.00647335	17
-56.5704	0.0166955	0.00774242	17	0.0159458	0.0064811	17
-56.5684	0.0166817	0.00775836	17	0.0159253	0.00648825	17
-56.5665	0.0166678	0.00777371	17	0.0159053	0.00649475	17
-56.5645	0.0166537	0.00778846	17	0.0158858	0.00650057	17
-56.5626	0.0166394	0.00780259	17	0.0158669	0.00650576	17
-56.5606	0.0166249	0.00781602	17	0.0158485	0.00651037	17
-56.5586	0.0166102	0.00782871	17	0.0158308	0.00651437	17
-56.5567	0.0165953	0.00784066	17	0.0158138	0.00651774	17
-56.5547	0.0165804	0.00785186	17	0.0157974	0.00652046	17
-56.5528	0.0165653	0.0078623	17	0.0157819	0.00652246	17
-56.5508	0.01655	0.00787197	17	0.0157671	0.00652372	17
-56.5489	0.0165347	0.00788087	17	0.015753	0.00652426	17
-56.5469	0.0165194	0.00788884	17	0.0157397	0.00652408	17
-56.545	0.0165041	0.00789574	17	0.0157271	0.00652314	17
-56.543	0.0164889	0.00790155	17	0.0157152	0.00652152	17
-56.5411	0.0164738	0.0079063	17	0.0157042	0.00651926	17
-56.5391	0.0164588	0.00791	17	0.015694	0.00651636	17
-56.5372	0.0164438	0.00791281	17	0.0156846	0.00651281	17
-56.5352	0.0164287	0.00791487	17	0.0156761	0.00650861	17
-56.5333	0.0164136	0.00791616	17	0.0156685	0.00650376	17
-56.5313	0.0163986	0.00791672	17	0.0156617	0.00649819	17
-56.5294	0.0163835	0.00791659	17	0.0156556	0.00649184	17
-56.5274	0.0163685	0.00791577	17	0.0156504	0.00648471	17
-56.5254	0.0163536	0.00791427	17	0.0156458	0.0064769	17
-56.5235	0.0163386	0.00791208	17	0.0156419	0.00646858	17
-56.5215	0.0163237	0.00790922	17	0.0156387	0.00645981	17
-56.5196	0.0163089	0.00790565	17	0.0156363	0.0064506	17
-56.5176	0.016294	0.00790134	17	0.0156346	0.00644099	17
-56.5157	0.0162791	0.00789627	17	0.0156336	0.00643101	17
-56.5137	0.0162643	0.00789045	17	0.0156333	0.00642068	17
-56.5118	0.0162495	0.00788384	17	0.0156335	0.00640999	17
-56.5098	0.0162347	0.00787642	17	0.0156344	0.00639886	17
-56.5079	0.0162201	0.00786822	17	0.0156358	0.00638724	17
-56.5059	0.0162055	0.00785924	17	0.0156379	0.00637516	17
-56.504	0.0161909	0.00784948	17	0.0156404	0.00636269	17
-56.502	0.0161764	0.00783895	17	0.0156434	0.00634994	17
-56.5001	0.0161621	0.00782768	17	0.015647	0.00633696	17
-56.4981	0.0161478	0.00781567	17	0.0156509	0.00632379	17
-56.4962	0.0161337	0.00780291	17	0.0156554	0.00631045	17
-56.4942	0.0161196	0.00778942	17	0.0156603	0.00629698	17
-56.4922	0.0161056	0.0077752	17	0.0156656	0.00628335	17
-56.4903	0.0160917	0.0077603	17	0.0156714	0.00626953	17
-56.4883	0.016078	0.00774477	17	0.0156777	0.00625544	17
-56.4864	0.0160645	0.00772878	17	0.0156844	0.00624117	17
-56.4844	0.016051	0.00771251	17	0.0156916	0.00622683	17
-56.4825	0.0160377	0.00769597	17	0.0156991	0.0062125	17
-56.4805	0.0160245	0.00767918	17	0.0157068	0.00619835	17
-56.4786	0.0160116	0.00766215	17	0.0157146	0.00618449	17
-56.4766	0.0159988	0.00764489	17	0.0157226	0.00617095	17
-56.4747	0.0159861	0.00762741	17	0.0157307	0.00615778	17
-56.4727	0.0159735	0.00760976	17	0.0157389	0.006145	17
-56.4708	0.015961	0.007592	17	0.0157472	0.00613261	17
-56.4688	0.0159487	0.00757414	17	0.0157556	0.00612065	17
-56.4669	0.0159365	0.00755624	17	0.0157642	0.00610915	17
-56.4649	0.0159244	0.00753831	17	0.015773	0.00609815	17
-56.4629	0.0159124	0.00752033	17	0.0157819	0.00608768	17
-56.461	0.0159004	0.00750227	17	0.0157911	0.00607774	17
-56.459	0.0158886	0.00748415	17	0.0158005	0.00606836	17
-56.4571	0.0158767	0.00746598	17	0.0158101	0.00605954	17
-56.4551	0.015865	0.0074478	17	0.0158199	0.00605126	17
-56.4532	0.0158532	0.00742965	17	0.01583	0.00604353	17
-56.4512	0.0158414	0.00741153	17	0.0158401	0.00603628	17
-56.4493	0.0158296	0.00739362	17	0.0158504	0.00602939	17
-56.4473	0.0158177	0.00737607	17	0.0158608	0.00602279	17
-56.4454	0.0158057	0.00735888	17	0.0158711	0.00601637	17
-56.4434	0.0157935	0.007342	17	0.0158816	0.00601012	17
-56.4415	0.0157813	0.00732539	17	0.0158921	0.00600403	17
-56.4395	0.015769	0.00730901	17	0.0159027	0.00599808	17
-56.4376	0.0157567	0.00729288	17	0.0159132	0.00599228	17
-56.4356	0.0157442	0.00727695	17	0.0159238	0.00598673	17
-56.4337	0.0157317	0.00726117	17	0.0159345	0.00598151	17
-56.4317	0.0157191	0.00724557	17	0.0159452	0.00597662	17
-56.4297	0.0157063	0.00723016	17	0.0159559	0.0059721	17
-56.4278	0.0156934	0.00721492	17	0.0159666	0.00596807	17
-56.4258	0.0156803	0.00719984	17	0.0159771	0.00596465	17
-56.4239	0.0156671	0.00718495	17	0.0159875	0.00596187	17
-56.4219	0.0156538	0.00717025	17	0.0159978	0.00595971	17
-56.42	0.0156404	0.00715576	17	0.0160079	0.00595819	17
-56.418	0.0156268	0.00714144	17	0.0160179	0.00595732	17
-56.4161	0.015613	0.00712729	17	0.0160278	0.00595712	17
-56.4141	0.0155991	0.00711332	17	0.0160376	0.0059576	17
-56.4122	0.0155852	0.00709956	17	0.0160473	0.00595879	17
-56.4102	0.0155713	0.00708602	17	0.0160568	0.00596071	17
-56.4083	0.0155575	0.00707271	17	0.0160662	0.00596334	17
-56.4063	0.0155437	0.00705962	17	0.0160755	0.00596667	17
-56.4044	0.0155301	0.00704677	17	0.0160846	0.00597066	17
-56.4024	0.0155165	0.00703416	17	0.0160934	0.00597529	17
-56.4004	0.015503	0.00702174	17	0.0161021	0.00598057	17
-56.3985	0.0154896	0.00700948	17	0.0161105	0.00598649	17
-56.3965	0.0154763	0.00699745	17	0.0161188	0.00599304	17
-56.3946	0.015463	0.00698574	17	0.0161269	0.00600024	17
-56.3926	0.0154499	0.00697437	17	0.0161349	0.00600808	17
-56.3907	0.0154369	0.00696336	17	0.0161428	0.00601656	17
-56.3887	0.0154241	0.00695272	17	0.0161505	0.00602558	17
-56.3868	0.0154116	0.00694245	17	0.016158	0.00603503	17
-56.3848	0.0153992	0.0069326	17	0.0161653	0.00604489	17
-56.3829	0.015387	0.00692318	17	0.0161724	0.0060552	17
-56.3809	0.0153752	0.00691421	17	0.0161793	0.00606608	17
-56.379	0.0153636	0.00690568	17	0.0161859	0.00607757	17
-56.377	0.0153523	0.00689758	17	0.0161923	0.00608964	17
-56.3751	0.0153413	0.00688993	17	0.0161984	0.00610216	17
-56.3731	0.0153306	0.00688275	17	0.0162042	0.00611497	17
-56.3712	0.0153202	0.00687607	17	0.0162098	0.00612804	17
-56.3692	0.0153101	0.0068699	17	0.0162151	0.00614135	17
-56.3672	0.0153002	0.00686427	17	0.0162202	0.00615486	17
-56.3653	0.0152905	0.00685918	17	0.016225	0.00616854	17
-56.3633	0.015281	0.0068547	17	0.0162294	0.00618236	17
-56.3614	0.0152717	0.00685086	17	0.0162335	0.00619628	17
-56.3594	0.0152627	0.00684769	17	0.0162371	0.00621028	17
-56.3575	0.015254	0.00684523	17	0.0162403	0.00622429	17
-56.3555	0.0152456	0.00684355	17	0.0162431	0.0062383	17
-56.3536	0.0152375	0.00684262	17	0.0162455	0.00625231	17
-56.3516	0.0152298	0.00684246	17	0.0162475	0.00626635	17
-56.3497	0.0152224	0.00684302	17	0.016249	0.00628043	17
-56.3477	0.0152152	0.00684431	17	0.0162499	0.00629452	17
-56.3458	0.0152084	0.00684631	17	0.0162504	0.00630857	17
-56.3438	0.0152019	0.00684903	17	0.0162504	0.00632251	17
-56.3419	0.0151956	0.00685248	17	0.01625	0.00633633	17
-56.3399	0.0151896	0.00685669	17	0.0162491	0.00635	17
-56.338	0.0151838	0.00686164	17	0.0162477	0.0063635	17
-56.336	0.0151785	0.00686733	17	0.0162458	0.00637682	17
-56.334	0.0151734	0.00687375	17	0.0162434	0.00638996	17
-56.3321	0.0151685	0.00688086	17	0.0162406	0.00640294	17
-56.3301	0.0151639	0.0068886	17	0.0162373	0.00641565	17
-56.3282	0.0151596	0.00689701	17	0.0162335	0.00642796	17
-56.3262	0.0151557	0.00690604	17	0.0162293	0.00643988	17
-56.3243	0.0151521	0.00691565	17	0.0162245	0.0064514	17
-56.3223	0.0151488	0.00692587	17	0.0162193	0.00646248	17
-56.3204	0.0151457	0.0069367	17	0.0162135	0.00647308	17
-56.3184	0.015143	0.00694813	17	0.0162072	0.00648318	17
-56.3165	0.0151405	0.00696019	17	0.0162004	0.00649278	17
-56.3145	0.0151383	0.00697287	17	0.0161931	0.00650186	17
-56.3126	0.0151364	0.00698617	17	0.0161853	0.00651041	17
-56.3106	0.0151346	0.00700008	17	0.016177	0.00651843	17
-56.3087	0.0151331	0.00701456	17	0.0161681	0.0065259	17
-56.3067	0.015132	0.00702961	17	0.0161587	0.00653287	17
-56.3047	0.0151311	0.00704521	17	0.0161488	0.00653936	17
-56.3028	0.0151305	0.0070614	17	0.0161384	0.00654538	17
-56.3008	0.0151303	0.00707827	17	0.0161275	0.00655093	17
-56.2989	0.0151305	0.0070959	17	0.0161163	0.00655602	17
-56.2969	0.0151311	0.00711428	17	0.0161045	0.00656064	17
-56.295	0.015132	0.00713341	17	0.0160924	0.00656478	17
-56.293	0.0151334	0.00715328	17	0.0160799	0.00656842	17
-56.2911	0.015135	0.0071739	17	0.016067	0.00657153	17
-56.2891	0.0151369	0.00719528	17	0.0160538	0.00657413	17
-56.2872	0.0151392	0.00721741	17	0.0160402	0.00657626	17
-56.2852	0.0151419	0.00724028	17	0.0160262	0.00657791	17
-56.2833	0.015145	0.00726385	17	0.0160119	0.00657908	17
-56.2813	0.0151484	0.00728806	17	0.0159972	0.00657978	17
-56.2794	0.0151521	0.00731284	17	0.0159823	0.00658004	17
-56.2774	0.0151561	0.00733818	17	0.015967	0.00657987	17
-56.2755	0.0151605	0.00736406	17	0.0159516	0.00657927	17
-56.2735	0.0151654	0.00739047	17	0.0159358	0.00657823	17
-56.2715	0.0151708	0.00741739	17	0.0159198	0.00657675	17
-56.2696	0.0151767	0.0074448	17	0.0159036	0.00657484	17
-56.2676	0.015183	0.00747265	17	0.0158872	0.00657253	17
-56.2657	0.0151899	0.00750094	17	0.0158705	0.00656984	17
-56.2637	0.0151972	0.00752965	17	0.0158537	0.00656681	17
-56.2618	0.0152051	0.00755878	17	0.0158366	0.00656344	17
-56.2598	0.0152133	0.00758833	17	0.0158193	0.00655975	17
-56.2579	0.0152221	0.00761822	17	0.0158018	0.00655577	17
-56.2559	0.0152314	0.00764835	17	0.0157842	0.00655151	17
-56.254	0.0152411	0.00767873	17	0.0157663	0.006547	17
-56.252	0.0152514	0.00770932	17	0.0157483	0.00654222	17
-56.2501	0.0152621	0.00774005	17	0.0157299	0.00653712	17
-56.2481	0.0152733	0.0077709	17	0.0157111	0.00653168	17
-56.2462	0.0152849	0.00780185	17	0.015692	0.00652593	17
-56.2442	0.0152969	0.00783292	17	0.0156725	0.00651988	17
-56.2422	0.0153094	0.00786408	17	0.0156526	0.00651357	17
-56.2403	0.0153223	0.00789532	17	0.0156323	0.00650707	17
-56.2383	0.0153357	0.00792656	17	0.0156117	0.00650044	17
-56.2364	0.0153495	0.00795767	17	0.0155908	0.00649374	17
-56.2344	0.0153638	0.00798857	17	0.0155696	0.00648702	17
-56.2325	0.0153785	0.00801917	17	0.0155481	0.00648037	17
-56.2305	0.0153936	0.00804943	17	0.0155264	0.00647382	17
-56.2286	0.0154091	0.00807939	17	0.0155044	0.00646739	17
-56.2266	0.0154249	0.00810901	17	0.0154823	0.0064611	17
-56.2247	0.0154412	0.0081381	17	0.0154599	0.00645497	17
-56.2227	0.0154579	0.00816658	17	0.0154372	0.00644897	17
-56.2208	0.0154748	0.00819444	17	0.0154143	0.00644309	17
-56.2188	0.015492	0.00822167	17	0.0153911	0.00643728	17
-56.2169	0.0155096	0.00824826	17	0.0153677	0.00643154	17
-56.2149	0.0155275	0.00827419	17	0.0153439	0.00642585	17
-56.213	0.0155458	0.00829943	17	0.0153198	0.00642019	17
-56.211	0.0155644	0.0083239	17	0.0152955	0.00641457	17
-56.209	0.0155834	0.00834758	17	0.0152709	0.00640902	17
-56.2071	0.0156027	0.00837039	17	0.015246	0.00640363	17
-56.2051	0.0156224	0.00839231	17	0.0152208	0.00639843	17
-56.2032	0.0156424	0.00841331	17	0.0151953	0.00639341	17
-56.2012	0.0156627	0.00843337	17	0.0151695	0.00638858	17
-56.1993	0.0156834	0.00845246	17	0.0151436	0.00638398	17
-56.1973	0.0157045	0.00847052	17	0.0151175	0.00637964	17
-56.1954	0.0157259	0.00848755	17	0.0150912	0.00637559	17
-56.1934	0.0157479	0.00850356	17	0.0150648	0.00637187	17
-56.1915	0.0157702	0.00851856	17	0.0150383	0.00636843	17
-56.1895	0.015793	0.00853254	17	0.0150118	0.00636523	17
-56.1876	0.0158161	0.00854549	17	0.0149852	0.00636226	17
-56.1856	0.0158397	0.00855746	17	0.0149585	0.00635955	17
-56.1837	0.0158636	0.00856844	17	0.0149319	0.00635712	17
-56.1817	0.0158878	0.00857845	17	0.0149051	0.00635511	17
-56.1797	0.0159123	0.00858746	17	0.0148782	0.00635364	17
-56.1778	0.0159371	0.00859542	17	0.0148513	0.0063527	17
-56.1758	0.0159622	0.00860232	17	0.0148242	0.00635227	17
-56.1739	0.0159875	0.00860815	17	0.014797	0.00635232	17
-56.1719	0.0160131	0.00861281	17	0.0147698	0.00635286	17
-56.17	0.0160391	0.00861623	17	0.0147426	0.00635391	17
-56.168	0.0160655	0.0086184	17	0.0147153	0.00635543	17
-56.1661	0.0160922	0.00861933	17	0.0146881	0.00635736	17
-56.1641	0.0161193	0.00861902	17	0.0146608	0.00635962	17
-56.1622	0.0161468	0.00861747	17	0.0146335	0.00636221	17
-56.1602	0.0161745	0.00861468	17	0.0146062	0.00636508	17
-56.1583	0.0162026	0.00861067	17	0.0145789	0.00636819	17
-56.1563	0.0162309	0.0086055	17	0.0145517	0.00637156	17
-56.1544	0.0162594	0.00859919	17	0.0145246	0.00637518	17
-56.1524	0.0162881	0.00859176	17	0.0144975	0.006379	17
-56.1505	0.016317	0.00858322	17	0.0144705	0.006383	17
-56.1485	0.0163461	0.0085736	17	0.0144436	0.00638712	17
-56.1465	0.0163755	0.00856292	17	0.0144168	0.0063913	17
-56.1446	0.016405	0.00855121	17	0.0143902	0.00639552	17
-56.1426	0.0164346	0.00853848	17	0.0143636	0.00639975	17
-56.1407	0.0164643	0.00852475	17	0.0143372	0.00640396	17
-56.1387	0.016494	0.00850993	17	0.0143111	0.00640811	17
-56.1368	0.0165236	0.00849397	17	0.0142853	0.00641217	17
-56.1348	0.0165531	0.00847689	17	0.0142596	0.0064161	17
-56.1329	0.0165825	0.0084587	17	0.0142342	0.00641987	17
-56.1309	0.0166118	0.0084394	17	0.0142091	0.00642345	17
-56.129	0.016641	0.008419	17	0.0141842	0.00642681	17
-56.127	0.0166701	0.00839751	17	0.0141595	0.00642994	17
-56.1251	0.016699	0.008375	17	0.014135	0.00643286	17
-56.1231	0.0167277	0.00835147	17	0.0141107	0.00643558	17
-56.1212	0.0167563	0.00832705	17	0.0140866	0.0064381	17
-56.1192	0.0167848	0.00830188	17	0.0140628	0.00644046	17
-56.1173	0.016813	0.00827594	17	0.0140391	0.00644263	17
-56.1153	0.016841	0.00824916	17	0.0140157	0.00644462	17
-56.1133	0.0168688	0.00822156	17	0.0139925	0.0064464	17
-56.1114	0.0168963	0.00819321	17	0.0139696	0.00644794	17
-56.1094	0.0169236	0.00816422	17	0.0139469	0.00644924	17
-56.1075	0.0169507	0.00813467	17	0.0139245	0.00645027	17
-56.1055	0.0169777	0.0081046	17	0.0139023	0.00645103	17
-56.1036	0.0170044	0.00807405	17	0.0138806	0.00645154	17
-56.1016	0.017031	0.00804304	17	0.0138591	0.00645177	17
-56.0997	0.0170574	0.00801157	17	0.0138379	0.0064517	17
-56.0977	0.0170837	0.00797963	17	0.013817	0.00645133	17
-56.0958	0.01711	0.0079473	17	0.0137965	0.00645064	17
[truncated: 59,442 more rows]

## Sheet: Fig. 1i
time [s]	nSW around pSW			nSW around pSW shuffle
-59.998	0.015522	0.00685631	17	0.0153813	0.00751366	17
-59.9961	0.0155161	0.0068844	17	0.0153466	0.00750698	17
-59.9941	0.0155107	0.00691288	17	0.0153128	0.00749969	17
-59.9922	0.0155057	0.00694174	17	0.0152798	0.00749174	17
-59.9902	0.0155012	0.00697095	17	0.0152478	0.00748311	17
-59.9883	0.0154972	0.00700047	17	0.0152168	0.00747378	17
-59.9863	0.0154937	0.00703023	17	0.0151868	0.00746374	17
-59.9844	0.0154909	0.00706012	17	0.0151579	0.00745298	17
-59.9824	0.0154888	0.00709008	17	0.0151299	0.00744149	17
-59.9805	0.0154872	0.00712005	17	0.0151031	0.00742926	17
-59.9785	0.0154863	0.00715002	17	0.0150773	0.00741629	17
-59.9766	0.0154861	0.00717998	17	0.0150526	0.00740255	17
-59.9746	0.0154865	0.0072099	17	0.0150291	0.00738806	17
-59.9727	0.0154875	0.00723972	17	0.0150067	0.00737286	17
-59.9707	0.015489	0.00726933	17	0.0149853	0.00735695	17
-59.9688	0.0154911	0.00729872	17	0.0149649	0.00734034	17
-59.9668	0.0154937	0.00732789	17	0.0149457	0.0073231	17
-59.9648	0.0154968	0.00735679	17	0.0149273	0.0073052	17
-59.9629	0.0155004	0.0073854	17	0.0149098	0.00728661	17
-59.9609	0.0155045	0.00741368	17	0.0148932	0.00726732	17
-59.959	0.0155091	0.00744157	17	0.0148774	0.00724749	17
-59.957	0.0155142	0.00746902	17	0.0148623	0.00722725	17
-59.9551	0.0155197	0.00749596	17	0.0148481	0.00720663	17
-59.9531	0.0155257	0.00752238	17	0.0148345	0.0071857	17
-59.9512	0.0155321	0.00754821	17	0.0148217	0.0071645	17
-59.9492	0.015539	0.00757343	17	0.0148096	0.00714302	17
-59.9473	0.0155464	0.00759798	17	0.0147982	0.00712128	17
-59.9453	0.0155543	0.0076218	17	0.0147876	0.00709931	17
-59.9434	0.0155628	0.0076449	17	0.0147776	0.00707712	17
-59.9414	0.0155717	0.00766724	17	0.0147684	0.00705472	17
-59.9395	0.015581	0.00768874	17	0.0147599	0.00703215	17
-59.9375	0.0155908	0.00770932	17	0.0147521	0.00700946	17
-59.9355	0.0156009	0.00772895	17	0.014745	0.00698667	17
-59.9336	0.0156114	0.00774761	17	0.0147387	0.0069638	17
-59.9316	0.0156223	0.00776525	17	0.0147332	0.00694092	17
-59.9297	0.0156334	0.00778186	17	0.0147283	0.00691811	17
-59.9277	0.0156448	0.0077974	17	0.0147241	0.00689538	17
-59.9258	0.0156563	0.0078119	17	0.0147206	0.0068728	17
-59.9238	0.0156681	0.00782535	17	0.0147177	0.00685042	17
-59.9219	0.01568	0.00783772	17	0.0147155	0.00682829	17
-59.9199	0.0156921	0.007849	17	0.0147139	0.00680646	17
-59.918	0.0157042	0.00785918	17	0.014713	0.00678511	17
-59.916	0.0157164	0.00786825	17	0.0147125	0.0067644	17
-59.9141	0.0157287	0.00787617	17	0.0147124	0.00674437	17
-59.9121	0.015741	0.00788291	17	0.0147127	0.00672505	17
-59.9102	0.0157534	0.0078885	17	0.0147135	0.00670649	17
-59.9082	0.0157658	0.00789299	17	0.0147148	0.00668869	17
-59.9063	0.0157782	0.00789634	17	0.0147165	0.00667161	17
-59.9043	0.0157907	0.00789852	17	0.0147187	0.00665524	17
-59.9023	0.0158031	0.00789953	17	0.0147214	0.00663958	17
-59.9004	0.0158156	0.00789939	17	0.0147246	0.0066247	17
-59.8984	0.0158282	0.00789816	17	0.0147282	0.00661059	17
-59.8965	0.0158408	0.00789582	17	0.0147322	0.00659731	17
-59.8945	0.0158535	0.00789241	17	0.0147365	0.00658493	17
-59.8926	0.0158663	0.00788794	17	0.0147411	0.00657353	17
-59.8906	0.0158791	0.00788246	17	0.0147459	0.00656319	17
-59.8887	0.0158919	0.00787601	17	0.0147509	0.00655394	17
-59.8867	0.0159046	0.00786859	17	0.0147562	0.0065458	17
-59.8848	0.0159172	0.00786021	17	0.0147617	0.00653878	17
-59.8828	0.0159298	0.0078509	17	0.0147674	0.00653279	17
-59.8809	0.0159423	0.00784074	17	0.014773	0.00652772	17
-59.8789	0.0159548	0.00782982	17	0.0147786	0.00652354	17
-59.877	0.0159673	0.00781815	17	0.0147842	0.00652018	17
-59.875	0.0159797	0.00780574	17	0.0147898	0.00651762	17
-59.873	0.0159921	0.00779265	17	0.0147953	0.00651583	17
-59.8711	0.0160044	0.00777891	17	0.0148009	0.00651479	17
-59.8691	0.0160165	0.00776448	17	0.0148064	0.00651448	17
-59.8672	0.0160285	0.00774933	17	0.0148119	0.00651489	17
-59.8652	0.0160403	0.00773348	17	0.0148174	0.006516	17
-59.8633	0.0160519	0.00771697	17	0.0148229	0.0065178	17
-59.8613	0.0160632	0.00769978	17	0.0148284	0.00652022	17
-59.8594	0.0160742	0.00768193	17	0.014834	0.00652321	17
-59.8574	0.0160849	0.00766343	17	0.0148396	0.00652679	17
-59.8555	0.0160952	0.00764432	17	0.0148452	0.00653097	17
-59.8535	0.0161052	0.00762465	17	0.0148508	0.0065357	17
-59.8516	0.0161149	0.00760446	17	0.0148564	0.00654096	17
-59.8496	0.0161242	0.00758379	17	0.014862	0.00654672	17
-59.8477	0.0161332	0.00756266	17	0.0148676	0.00655289	17
-59.8457	0.0161418	0.00754109	17	0.0148731	0.00655938	17
-59.8438	0.0161501	0.00751907	17	0.0148786	0.0065662	17
-59.8418	0.0161579	0.00749665	17	0.0148841	0.0065733	17
-59.8398	0.0161653	0.00747387	17	0.0148896	0.00658066	17
-59.8379	0.0161722	0.00745079	17	0.0148951	0.00658821	17
-59.8359	0.0161788	0.00742744	17	0.0149005	0.00659593	17
-59.834	0.016185	0.00740385	17	0.0149058	0.00660376	17
-59.832	0.0161908	0.00738004	17	0.014911	0.00661168	17
-59.8301	0.0161963	0.00735605	17	0.014916	0.00661968	17
-59.8281	0.0162013	0.00733186	17	0.0149209	0.00662774	17
-59.8262	0.0162059	0.00730753	17	0.0149255	0.00663584	17
-59.8242	0.01621	0.00728318	17	0.01493	0.00664398	17
-59.8223	0.0162134	0.00725882	17	0.0149343	0.0066521	17
-59.8203	0.0162163	0.00723449	17	0.0149385	0.00666014	17
-59.8184	0.0162187	0.00721025	17	0.0149426	0.00666808	17
-59.8164	0.0162204	0.00718612	17	0.0149466	0.00667593	17
-59.8145	0.0162215	0.00716216	17	0.0149505	0.00668362	17
-59.8125	0.016222	0.00713836	17	0.0149543	0.00669115	17
-59.8105	0.0162218	0.00711477	17	0.0149579	0.00669848	17
-59.8086	0.016221	0.00709145	17	0.0149614	0.00670563	17
-59.8066	0.0162195	0.00706852	17	0.0149648	0.00671259	17
-59.8047	0.0162173	0.00704607	17	0.0149682	0.00671933	17
-59.8027	0.0162144	0.00702408	17	0.0149715	0.00672583	17
-59.8008	0.0162108	0.00700257	17	0.0149746	0.00673206	17
-59.7988	0.0162065	0.00698156	17	0.0149775	0.00673803	17
-59.7969	0.0162015	0.00696111	17	0.0149802	0.00674381	17
-59.7949	0.016196	0.00694125	17	0.0149827	0.00674944	17
-59.793	0.0161898	0.00692205	17	0.014985	0.00675493	17
-59.791	0.016183	0.00690352	17	0.0149871	0.00676028	17
-59.7891	0.0161757	0.00688572	17	0.014989	0.00676551	17
-59.7871	0.016168	0.00686873	17	0.0149906	0.00677063	17
-59.7852	0.0161598	0.00685257	17	0.0149919	0.00677562	17
-59.7832	0.0161512	0.00683724	17	0.0149929	0.00678049	17
-59.7813	0.0161422	0.00682275	17	0.0149937	0.00678522	17
-59.7793	0.0161327	0.00680909	17	0.0149942	0.00678981	17
-59.7773	0.0161227	0.00679626	17	0.0149944	0.00679428	17
-59.7754	0.0161123	0.00678426	17	0.0149943	0.00679862	17
-59.7734	0.0161014	0.00677308	17	0.0149939	0.00680281	17
-59.7715	0.0160902	0.00676275	17	0.0149933	0.00680686	17
-59.7695	0.0160786	0.00675319	17	0.0149922	0.00681076	17
-59.7676	0.0160667	0.00674439	17	0.0149909	0.00681453	17
-59.7656	0.0160546	0.00673631	17	0.0149891	0.00681823	17
-59.7637	0.0160423	0.00672899	17	0.0149869	0.00682187	17
-59.7617	0.0160299	0.00672245	17	0.0149844	0.00682544	17
-59.7598	0.0160174	0.00671665	17	0.0149814	0.00682895	17
-59.7578	0.0160047	0.00671165	17	0.0149781	0.00683238	17
-59.7559	0.015992	0.00670747	17	0.0149742	0.00683573	17
-59.7539	0.0159791	0.00670411	17	0.01497	0.006839	17
-59.752	0.0159661	0.00670156	17	0.0149652	0.0068422	17
-59.75	0.015953	0.00669982	17	0.0149601	0.00684536	17
-59.7481	0.0159398	0.00669892	17	0.0149546	0.00684852	17
-59.7461	0.0159265	0.00669886	17	0.0149488	0.00685168	17
-59.7441	0.0159131	0.0066996	17	0.0149428	0.00685481	17
-59.7422	0.0158995	0.00670101	17	0.0149365	0.0068579	17
-59.7402	0.0158858	0.00670302	17	0.0149298	0.00686097	17
-59.7383	0.0158721	0.00670562	17	0.0149229	0.00686406	17
-59.7363	0.0158582	0.0067088	17	0.0149158	0.00686722	17
-59.7344	0.0158443	0.00671258	17	0.0149086	0.00687045	17
-59.7324	0.0158304	0.00671692	17	0.0149013	0.00687353	17
-59.7305	0.0158165	0.0067218	17	0.0148941	0.00687622	17
-59.7285	0.0158025	0.00672713	17	0.0148868	0.00687851	17
-59.7266	0.0157884	0.00673288	17	0.0148796	0.00688041	17
-59.7246	0.0157743	0.00673904	17	0.0148725	0.00688193	17
-59.7227	0.0157601	0.00674559	17	0.0148655	0.00688308	17
-59.7207	0.0157459	0.00675249	17	0.0148586	0.0068839	17
-59.7188	0.0157315	0.0067597	17	0.0148519	0.00688436	17
-59.7168	0.015717	0.00676725	17	0.0148454	0.00688446	17
-59.7148	0.0157024	0.00677511	17	0.014839	0.00688428	17
-59.7129	0.0156877	0.00678329	17	0.0148324	0.00688389	17
-59.7109	0.015673	0.00679184	17	0.0148259	0.00688329	17
-59.709	0.0156583	0.00680075	17	0.0148192	0.00688249	17
-59.707	0.0156434	0.00681001	17	0.0148125	0.00688151	17
-59.7051	0.0156283	0.00681955	17	0.0148057	0.00688044	17
-59.7031	0.0156131	0.0068293	17	0.0147989	0.00687934	17
-59.7012	0.0155978	0.00683923	17	0.0147921	0.00687823	17
-59.6992	0.0155824	0.00684935	17	0.0147851	0.00687707	17
-59.6973	0.0155669	0.00685966	17	0.0147779	0.00687586	17
-59.6953	0.0155514	0.00687016	17	0.0147705	0.0068746	17
-59.6934	0.0155358	0.00688087	17	0.0147629	0.00687328	17
-59.6914	0.0155202	0.00689176	17	0.0147551	0.00687189	17
-59.6895	0.0155046	0.00690276	17	0.0147471	0.00687043	17
-59.6875	0.0154888	0.00691386	17	0.0147389	0.0068689	17
-59.6856	0.0154731	0.00692504	17	0.0147304	0.00686731	17
-59.6836	0.0154574	0.00693615	17	0.0147217	0.00686563	17
-59.6816	0.0154418	0.00694707	17	0.0147128	0.00686387	17
-59.6797	0.0154262	0.0069578	17	0.0147036	0.00686202	17
-59.6777	0.0154106	0.00696829	17	0.0146941	0.00686009	17
-59.6758	0.0153951	0.00697852	17	0.0146844	0.00685809	17
-59.6738	0.0153794	0.00698842	17	0.0146744	0.00685605	17
-59.6719	0.0153637	0.00699797	17	0.0146642	0.00685396	17
-59.6699	0.0153478	0.00700714	17	0.0146538	0.00685184	17
-59.668	0.0153319	0.00701594	17	0.0146432	0.00684971	17
-59.666	0.0153159	0.00702433	17	0.0146323	0.0068476	17
-59.6641	0.0152998	0.0070323	17	0.0146212	0.00684554	17
-59.6621	0.0152837	0.00703988	17	0.0146098	0.00684358	17
-59.6602	0.0152676	0.00704705	17	0.0145982	0.00684174	17
-59.6582	0.0152516	0.00705379	17	0.0145863	0.00683995	17
-59.6563	0.0152355	0.00706012	17	0.0145744	0.00683815	17
-59.6543	0.0152194	0.00706606	17	0.0145623	0.00683632	17
-59.6523	0.0152033	0.00707153	17	0.0145502	0.00683449	17
-59.6504	0.0151874	0.00707641	17	0.014538	0.00683261	17
-59.6484	0.0151716	0.00708072	17	0.0145257	0.00683069	17
-59.6465	0.015156	0.00708445	17	0.0145134	0.0068287	17
-59.6445	0.0151406	0.00708759	17	0.014501	0.00682665	17
-59.6426	0.0151255	0.00709011	17	0.0144885	0.00682457	17
-59.6406	0.0151106	0.00709204	17	0.0144761	0.00682245	17
-59.6387	0.015096	0.00709336	17	0.0144636	0.00682027	17
-59.6367	0.0150817	0.00709404	17	0.0144513	0.00681803	17
-59.6348	0.0150676	0.0070941	17	0.0144389	0.00681575	17
-59.6328	0.0150538	0.00709356	17	0.0144267	0.00681341	17
-59.6309	0.0150403	0.00709244	17	0.0144145	0.00681099	17
-59.6289	0.0150271	0.00709076	17	0.0144025	0.00680852	17
-59.627	0.0150141	0.0070885	17	0.0143906	0.00680599	17
-59.625	0.0150015	0.00708563	17	0.0143789	0.00680339	17
-59.6231	0.0149892	0.00708218	17	0.0143675	0.00680077	17
-59.6211	0.0149772	0.00707818	17	0.0143562	0.00679817	17
-59.6191	0.0149655	0.00707361	17	0.0143451	0.00679561	17
-59.6172	0.0149543	0.00706849	17	0.0143341	0.00679306	17
-59.6152	0.0149434	0.00706284	17	0.0143233	0.00679053	17
-59.6133	0.0149328	0.00705666	17	0.0143126	0.00678802	17
-59.6113	0.0149226	0.00704996	17	0.014302	0.00678552	17
-59.6094	0.0149127	0.00704273	17	0.0142916	0.00678305	17
-59.6074	0.0149033	0.007035	17	0.0142815	0.00678064	17
-59.6055	0.0148943	0.00702681	17	0.0142715	0.00677827	17
-59.6035	0.0148858	0.00701815	17	0.0142617	0.0067759	17
-59.6016	0.0148776	0.00700907	17	0.0142521	0.00677356	17
-59.5996	0.0148698	0.0069996	17	0.0142427	0.00677125	17
-59.5977	0.0148623	0.00698976	17	0.0142336	0.00676897	17
-59.5957	0.0148551	0.00697953	17	0.0142247	0.00676672	17
-59.5938	0.0148483	0.00696889	17	0.014216	0.00676453	17
-59.5918	0.0148418	0.00695787	17	0.0142076	0.00676237	17
-59.5899	0.0148356	0.00694649	17	0.0141994	0.00676029	17
-59.5879	0.0148298	0.00693477	17	0.0141915	0.00675834	17
-59.5859	0.0148244	0.00692273	17	0.0141837	0.00675655	17
-59.584	0.0148194	0.00691038	17	0.014176	0.00675486	17
-59.582	0.0148147	0.00689775	17	0.0141685	0.00675323	17
-59.5801	0.0148105	0.00688491	17	0.0141611	0.00675166	17
-59.5781	0.0148065	0.00687188	17	0.0141539	0.00675014	17
-59.5762	0.0148029	0.00685875	17	0.0141469	0.00674869	17
-59.5742	0.0147997	0.0068456	17	0.0141401	0.00674735	17
-59.5723	0.0147968	0.00683249	17	0.0141335	0.00674615	17
-59.5703	0.0147944	0.00681944	17	0.0141269	0.00674509	17
-59.5684	0.0147924	0.0068065	17	0.0141205	0.00674423	17
-59.5664	0.0147908	0.0067937	17	0.0141143	0.00674355	17
-59.5645	0.0147896	0.00678109	17	0.0141083	0.00674307	17
-59.5625	0.014789	0.00676868	17	0.0141025	0.00674278	17
-59.5606	0.0147887	0.00675642	17	0.0140969	0.00674265	17
-59.5586	0.0147888	0.0067443	17	0.0140915	0.00674271	17
-59.5566	0.0147894	0.00673229	17	0.0140863	0.00674294	17
-59.5547	0.0147903	0.00672043	17	0.0140812	0.00674335	17
-59.5527	0.0147917	0.00670873	17	0.0140764	0.00674394	17
-59.5508	0.0147936	0.00669723	17	0.0140717	0.0067447	17
-59.5488	0.0147959	0.00668594	17	0.0140673	0.00674563	17
-59.5469	0.0147987	0.00667491	17	0.0140631	0.00674672	17
-59.5449	0.0148019	0.00666416	17	0.0140591	0.00674802	17
-59.543	0.0148055	0.00665361	17	0.0140555	0.00674955	17
-59.541	0.0148095	0.00664322	17	0.0140521	0.00675131	17
-59.5391	0.0148141	0.00663301	17	0.014049	0.00675335	17
-59.5371	0.0148193	0.00662294	17	0.0140463	0.00675571	17
-59.5352	0.0148251	0.00661306	17	0.0140439	0.00675843	17
-59.5332	0.0148315	0.00660351	17	0.0140419	0.00676152	17
-59.5313	0.0148385	0.0065943	17	0.0140401	0.00676501	17
-59.5293	0.0148461	0.00658547	17	0.0140387	0.00676888	17
-59.5274	0.0148543	0.006577	17	0.0140376	0.00677308	17
-59.5254	0.0148631	0.00656881	17	0.0140369	0.00677756	17
-59.5234	0.0148723	0.00656081	17	0.0140365	0.00678226	17
-59.5215	0.0148822	0.006553	17	0.0140365	0.0067871	17
-59.5195	0.0148926	0.00654542	17	0.0140367	0.00679209	17
-59.5176	0.0149036	0.00653812	17	0.0140373	0.00679724	17
-59.5156	0.0149153	0.00653114	17	0.0140381	0.00680256	17
-59.5137	0.0149277	0.00652449	17	0.0140392	0.00680808	17
-59.5117	0.0149408	0.0065181	17	0.0140406	0.00681383	17
-59.5098	0.0149546	0.00651189	17	0.0140421	0.0068198	17
-59.5078	0.0149691	0.00650584	17	0.0140439	0.00682598	17
-59.5059	0.0149842	0.00649995	17	0.0140458	0.00683231	17
-59.5039	0.0149999	0.0064942	17	0.0140479	0.0068387	17
-59.502	0.0150162	0.00648854	17	0.01405	0.00684517	17
-59.5	0.0150331	0.0064829	17	0.0140522	0.00685175	17
-59.4981	0.0150506	0.00647728	17	0.0140545	0.00685849	17
-59.4961	0.0150686	0.00647166	17	0.0140567	0.00686539	17
-59.4941	0.0150872	0.00646602	17	0.014059	0.00687257	17
-59.4922	0.0151062	0.00646031	17	0.0140614	0.00688015	17
-59.4902	0.0151256	0.00645452	17	0.0140638	0.00688815	17
-59.4883	0.0151455	0.00644864	17	0.0140662	0.00689662	17
-59.4863	0.0151659	0.00644274	17	0.0140686	0.00690557	17
-59.4844	0.0151867	0.00643687	17	0.014071	0.00691502	17
-59.4824	0.0152078	0.00643103	17	0.0140735	0.00692496	17
-59.4805	0.0152292	0.00642521	17	0.014076	0.00693539	17
-59.4785	0.0152509	0.00641938	17	0.0140786	0.00694629	17
-59.4766	0.0152728	0.00641356	17	0.0140812	0.0069577	17
-59.4746	0.0152949	0.00640768	17	0.0140837	0.00696965	17
-59.4727	0.0153172	0.00640176	17	0.0140861	0.00698218	17
-59.4707	0.0153397	0.00639583	17	0.0140884	0.00699524	17
-59.4688	0.0153623	0.00638988	17	0.0140906	0.00700879	17
-59.4668	0.015385	0.00638386	17	0.0140927	0.00702281	17
-59.4649	0.0154078	0.00637778	17	0.0140947	0.00703729	17
-59.4629	0.0154307	0.00637163	17	0.0140967	0.00705221	17
-59.4609	0.0154536	0.00636538	17	0.0140986	0.00706758	17
-59.459	0.0154766	0.00635895	17	0.0141005	0.00708338	17
-59.457	0.0154997	0.00635232	17	0.0141024	0.00709973	17
-59.4551	0.0155229	0.00634554	17	0.0141044	0.00711676	17
-59.4531	0.0155464	0.00633857	17	0.0141064	0.00713448	17
-59.4512	0.0155699	0.00633141	17	0.0141083	0.00715287	17
-59.4492	0.0155937	0.00632411	17	0.0141103	0.00717187	17
-59.4473	0.0156177	0.00631675	17	0.0141123	0.00719145	17
-59.4453	0.0156418	0.00630937	17	0.0141143	0.00721159	17
-59.4434	0.0156661	0.00630197	17	0.0141163	0.00723227	17
-59.4414	0.0156905	0.00629456	17	0.0141185	0.00725345	17
-59.4395	0.015715	0.00628714	17	0.0141207	0.00727507	17
-59.4375	0.0157396	0.00627968	17	0.014123	0.0072971	17
-59.4356	0.0157644	0.00627219	17	0.0141255	0.00731962	17
-59.4336	0.0157892	0.00626464	17	0.0141282	0.00734272	17
-59.4316	0.0158142	0.00625696	17	0.0141311	0.00736637	17
-59.4297	0.0158393	0.00624922	17	0.0141342	0.00739056	17
-59.4277	0.0158646	0.00624145	17	0.0141376	0.00741522	17
-59.4258	0.0158901	0.00623366	17	0.0141412	0.00744031	17
-59.4238	0.0159158	0.00622583	17	0.0141451	0.00746581	17
-59.4219	0.0159416	0.00621797	17	0.0141492	0.00749167	17
-59.4199	0.0159676	0.00621016	17	0.0141535	0.00751783	17
-59.418	0.0159938	0.00620257	17	0.0141581	0.00754427	17
-59.416	0.0160203	0.00619525	17	0.014163	0.00757089	17
-59.4141	0.0160469	0.00618826	17	0.0141683	0.00759761	17
-59.4121	0.0160738	0.00618166	17	0.014174	0.00762435	17
-59.4102	0.0161008	0.00617549	17	0.0141802	0.00765109	17
-59.4082	0.016128	0.00616978	17	0.0141868	0.00767776	17
-59.4063	0.0161553	0.00616452	17	0.0141939	0.0077043	17
-59.4043	0.0161827	0.00615977	17	0.0142014	0.00773069	17
-59.4024	0.0162102	0.00615556	17	0.0142093	0.0077569	17
-59.4004	0.0162378	0.00615189	17	0.0142176	0.00778293	17
-59.3984	0.0162655	0.00614876	17	0.0142262	0.00780874	17
-59.3965	0.0162933	0.00614619	17	0.0142353	0.0078343	17
-59.3945	0.016321	0.00614417	17	0.0142448	0.00785962	17
-59.3926	0.0163488	0.00614274	17	0.0142548	0.00788467	17
-59.3906	0.0163766	0.00614193	17	0.0142652	0.00790943	17
-59.3887	0.0164045	0.00614177	17	0.0142762	0.00793387	17
-59.3867	0.0164324	0.00614229	17	0.0142875	0.00795796	17
-59.3848	0.0164603	0.00614351	17	0.0142992	0.00798168	17
-59.3828	0.0164883	0.00614545	17	0.0143114	0.008005	17
-59.3809	0.0165163	0.00614811	17	0.0143239	0.0080279	17
-59.3789	0.0165442	0.00615148	17	0.0143369	0.00805032	17
-59.377	0.016572	0.00615554	17	0.0143504	0.00807238	17
-59.375	0.0165997	0.00616032	17	0.0143643	0.00809418	17
-59.3731	0.0166272	0.00616586	17	0.0143787	0.0081157	17
-59.3711	0.0166547	0.00617218	17	0.0143935	0.00813695	17
-59.3692	0.0166822	0.00617931	17	0.0144088	0.00815792	17
-59.3672	0.0167096	0.00618725	17	0.0144245	0.00817859	17
-59.3652	0.016737	0.00619597	17	0.0144406	0.00819896	17
-59.3633	0.0167644	0.00620549	17	0.0144572	0.008219	17
-59.3613	0.0167917	0.0062158	17	0.0144743	0.00823872	17
-59.3594	0.0168189	0.00622691	17	0.0144917	0.00825826	17
-59.3574	0.016846	0.00623882	17	0.0145097	0.00827777	17
-59.3555	0.0168731	0.00625156	17	0.014528	0.00829722	17
-59.3535	0.0169	0.00626515	17	0.0145467	0.00831661	17
-59.3516	0.016927	0.00627963	17	0.0145659	0.00833594	17
-59.3496	0.0169539	0.00629505	17	0.0145855	0.0083552	17
-59.3477	0.0169808	0.00631145	17	0.0146055	0.00837438	17
-59.3457	0.0170076	0.00632884	17	0.0146259	0.00839347	17
-59.3438	0.0170346	0.00634723	17	0.0146466	0.00841246	17
-59.3418	0.0170615	0.00636663	17	0.0146677	0.00843128	17
-59.3399	0.0170884	0.00638701	17	0.0146891	0.00844988	17
-59.3379	0.0171153	0.00640834	17	0.0147107	0.00846824	17
-59.3359	0.017142	0.00643063	17	0.0147326	0.00848632	17
-59.334	0.0171687	0.0064538	17	0.0147547	0.00850412	17
-59.332	0.0171954	0.00647785	17	0.014777	0.00852161	17
-59.3301	0.017222	0.00650284	17	0.0147995	0.0085388	17
-59.3281	0.0172486	0.00652882	17	0.0148221	0.00855566	17
-59.3262	0.0172752	0.00655575	17	0.0148449	0.00857217	17
-59.3242	0.0173017	0.00658356	17	0.0148678	0.00858834	17
-59.3223	0.0173284	0.00661224	17	0.0148909	0.00860412	17
-59.3203	0.017355	0.00664178	17	0.014914	0.00861953	17
-59.3184	0.0173816	0.00667214	17	0.0149373	0.00863456	17
-59.3164	0.0174082	0.00670331	17	0.0149605	0.00864921	17
-59.3145	0.0174346	0.00673527	17	0.0149838	0.00866345	17
-59.3125	0.0174611	0.00676803	17	0.015007	0.00867728	17
-59.3106	0.0174875	0.0068016	17	0.0150302	0.00869068	17
-59.3086	0.0175139	0.00683593	17	0.0150532	0.00870364	17
-59.3067	0.0175403	0.00687092	17	0.0150762	0.00871614	17
-59.3047	0.0175667	0.00690648	17	0.0150991	0.00872819	17
-59.3027	0.017593	0.00694256	17	0.0151217	0.00873976	17
-59.3008	0.0176193	0.00697911	17	0.0151442	0.00875084	17
-59.2988	0.0176454	0.00701607	17	0.0151664	0.00876143	17
-59.2969	0.0176715	0.00705339	17	0.0151884	0.00877142	17
-59.2949	0.0176973	0.007091	17	0.01521	0.00878069	17
-59.293	0.0177231	0.0071288	17	0.0152313	0.00878924	17
-59.291	0.0177486	0.00716675	17	0.0152521	0.00879706	17
-59.2891	0.0177739	0.00720481	17	0.0152726	0.00880417	17
-59.2871	0.017799	0.00724292	17	0.0152926	0.00881057	17
-59.2852	0.0178238	0.00728107	17	0.0153123	0.00881628	17
-59.2832	0.0178482	0.00731923	17	0.0153314	0.00882133	17
-59.2813	0.0178724	0.00735744	17	0.0153501	0.00882575	17
-59.2793	0.0178963	0.00739573	17	0.0153684	0.00882954	17
-59.2774	0.0179201	0.00743407	17	0.0153863	0.00883272	17
-59.2754	0.0179437	0.00747243	17	0.0154038	0.00883537	17
-59.2734	0.0179673	0.00751075	17	0.0154211	0.00883763	17
-59.2715	0.0179909	0.00754905	17	0.015438	0.00883948	17
-59.2695	0.0180144	0.00758731	17	0.0154546	0.00884089	17
-59.2676	0.0180378	0.00762545	17	0.0154709	0.0088418	17
-59.2656	0.0180611	0.00766344	17	0.015487	0.00884222	17
-59.2637	0.0180842	0.00770134	17	0.0155027	0.00884214	17
-59.2617	0.018107	0.00773909	17	0.0155181	0.00884154	17
-59.2598	0.0181296	0.00777657	17	0.0155332	0.00884044	17
-59.2578	0.0181518	0.00781375	17	0.0155481	0.00883884	17
-59.2559	0.0181736	0.00785057	17	0.0155626	0.00883673	17
-59.2539	0.018195	0.00788698	17	0.0155769	0.00883413	17
-59.252	0.018216	0.00792296	17	0.015591	0.00883103	17
-59.25	0.0182366	0.00795847	17	0.0156047	0.00882744	17
-59.2481	0.0182567	0.00799346	17	0.0156181	0.0088234	17
-59.2461	0.0182763	0.00802794	17	0.0156312	0.00881879	17
-59.2442	0.0182955	0.00806191	17	0.0156439	0.00881356	17
-59.2422	0.0183142	0.00809535	17	0.0156562	0.00880774	17
-59.2402	0.0183325	0.00812819	17	0.015668	0.00880132	17
-59.2383	0.0183502	0.00816038	17	0.0156794	0.00879432	17
-59.2363	0.0183675	0.0081919	17	0.0156903	0.00878662	17
-59.2344	0.0183842	0.00822275	17	0.0157007	0.00877816	17
-59.2324	0.0184007	0.00825294	17	0.0157106	0.00876893	17
-59.2305	0.0184167	0.00828243	17	0.0157199	0.0087591	17
-59.2285	0.0184323	0.00831122	17	0.0157285	0.0087488	17
-59.2266	0.0184475	0.00833931	17	0.0157365	0.00873803	17
-59.2246	0.0184622	0.00836671	17	0.0157438	0.0087268	17
-59.2227	0.0184764	0.00839339	17	0.0157505	0.00871517	17
-59.2207	0.0184902	0.00841931	17	0.0157564	0.00870313	17
-59.2188	0.0185034	0.00844449	17	0.0157616	0.00869071	17
-59.2168	0.0185162	0.0084689	17	0.0157662	0.008678	17
-59.2149	0.0185286	0.00849237	17	0.0157701	0.00866502	17
-59.2129	0.0185407	0.00851479	17	0.0157733	0.00865181	17
-59.211	0.0185524	0.00853613	17	0.015776	0.00863838	17
-59.209	0.0185639	0.00855637	17	0.015778	0.00862473	17
-59.207	0.018575	0.00857553	17	0.0157794	0.00861089	17
-59.2051	0.0185858	0.0085936	17	0.0157803	0.00859686	17
-59.2031	0.0185964	0.00861053	17	0.0157804	0.00858266	17
-59.2012	0.0186066	0.0086263	17	0.01578	0.00856829	17
-59.1992	0.0186165	0.00864089	17	0.0157788	0.00855375	17
-59.1973	0.0186261	0.00865431	17	0.015777	0.00853906	17
-59.1953	0.0186354	0.00866657	17	0.0157745	0.00852424	17
-59.1934	0.0186444	0.00867768	17	0.0157713	0.0085093	17
-59.1914	0.0186531	0.00868763	17	0.0157675	0.00849421	17
-59.1895	0.0186614	0.00869641	17	0.015763	0.00847897	17
-59.1875	0.0186694	0.00870401	17	0.0157579	0.00846358	17
-59.1856	0.018677	0.00871043	17	0.0157521	0.00844806	17
-59.1836	0.0186842	0.0087157	17	0.0157456	0.0084324	17
-59.1817	0.0186911	0.00871993	17	0.0157385	0.00841663	17
-59.1797	0.0186974	0.00872317	17	0.0157307	0.00840073	17
-59.1777	0.0187033	0.00872544	17	0.0157223	0.0083847	17
-59.1758	0.0187087	0.00872686	17	0.0157133	0.00836866	17
-59.1738	0.0187138	0.0087275	17	0.0157037	0.00835271	17
-59.1719	0.0187186	0.00872739	17	0.0156936	0.00833686	17
-59.1699	0.0187232	0.00872653	17	0.0156829	0.0083211	17
-59.168	0.0187275	0.00872487	17	0.0156718	0.00830546	17
-59.166	0.0187316	0.00872237	17	0.0156603	0.00829004	17
-59.1641	0.0187355	0.008719	17	0.0156484	0.00827491	17
-59.1621	0.0187391	0.00871479	17	0.0156362	0.00826007	17
-59.1602	0.0187425	0.00870972	17	0.0156236	0.00824551	17
-59.1582	0.0187456	0.00870382	17	0.0156106	0.00823125	17
-59.1563	0.0187484	0.00869707	17	0.0155974	0.0082173	17
-59.1543	0.018751	0.00868944	17	0.0155837	0.00820361	17
-59.1524	0.0187534	0.00868091	17	0.0155697	0.00819012	17
-59.1504	0.0187555	0.00867143	17	0.0155553	0.00817681	17
-59.1485	0.0187573	0.00866096	17	0.0155404	0.00816369	17
-59.1465	0.0187587	0.0086495	17	0.0155251	0.00815074	17
-59.1445	0.0187598	0.00863699	17	0.0155094	0.00813791	17
-59.1426	0.0187607	0.0086234	17	0.0154933	0.00812519	17
-59.1406	0.0187614	0.00860888	17	0.0154768	0.00811258	17
-59.1387	0.018762	0.0085935	17	0.0154601	0.0081001	17
-59.1367	0.0187625	0.00857729	17	0.015443	0.00808772	17
-59.1348	0.0187628	0.00856023	17	0.0154256	0.00807539	17
-59.1328	0.0187628	0.00854235	17	0.0154079	0.00806315	17
-59.1309	0.0187626	0.00852365	17	0.0153899	0.00805105	17
-59.1289	0.0187622	0.00850418	17	0.0153716	0.00803916	17
-59.127	0.0187616	0.00848401	17	0.0153529	0.00802747	17
-59.125	0.0187608	0.00846325	17	0.0153339	0.00801591	17
-59.1231	0.0187598	0.00844195	17	0.0153145	0.00800444	17
-59.1211	0.0187587	0.00842011	17	0.0152946	0.00799308	17
-59.1192	0.0187573	0.00839773	17	0.0152745	0.00798185	17
-59.1172	0.0187558	0.00837482	17	0.0152539	0.00797076	17
-59.1152	0.0187542	0.0083514	17	0.015233	0.00795982	17
-59.1133	0.0187524	0.00832752	17	0.0152117	0.00794906	17
-59.1113	0.0187505	0.00830319	17	0.0151901	0.00793851	17
-59.1094	0.0187485	0.00827846	17	0.0151681	0.00792819	17
-59.1074	0.0187462	0.00825337	17	0.015146	0.00791808	17
-59.1055	0.0187437	0.00822799	17	0.0151236	0.00790818	17
-59.1035	0.0187408	0.0082024	17	0.015101	0.00789848	17
-59.1016	0.0187376	0.00817667	17	0.0150783	0.00788898	17
-59.0996	0.0187342	0.00815089	17	0.0150554	0.00787969	17
-59.0977	0.0187305	0.00812508	17	0.0150323	0.00787059	17
-59.0957	0.0187266	0.00809929	17	0.015009	0.00786167	17
-59.0938	0.0187225	0.00807355	17	0.0149855	0.00785296	17
-59.0918	0.0187181	0.00804789	17	0.0149619	0.00784446	17
-59.0899	0.0187134	0.00802236	17	0.0149382	0.00783617	17
-59.0879	0.0187085	0.00799699	17	0.0149142	0.00782807	17
-59.086	0.0187033	0.00797183	17	0.0148901	0.00782018	17
-59.084	0.0186978	0.00794691	17	0.0148658	0.00781247	17
-59.082	0.0186921	0.00792227	17	0.0148415	0.00780499	17
-59.0801	0.0186862	0.00789793	17	0.0148172	0.00779776	17
-59.0781	0.0186801	0.00787389	17	0.0147928	0.00779078	17
-59.0762	0.0186738	0.00785012	17	0.0147686	0.00778403	17
-59.0742	0.0186673	0.00782662	17	0.0147445	0.00777747	17
-59.0723	0.0186606	0.00780336	17	0.0147204	0.00777109	17
-59.0703	0.0186537	0.00778037	17	0.0146966	0.00776491	17
-59.0684	0.0186466	0.0077577	17	0.014673	0.00775892	17
-59.0664	0.0186393	0.00773541	17	0.0146496	0.0077531	17
-59.0645	0.0186319	0.00771351	17	0.0146264	0.00774743	17
-59.0625	0.0186243	0.00769206	17	0.0146036	0.00774188	17
-59.0606	0.0186166	0.00767117	17	0.014581	0.00773643	17
-59.0586	0.018609	0.00765091	17	0.0145588	0.00773107	17
-59.0567	0.0186014	0.00763131	17	0.0145368	0.00772575	17
-59.0547	0.0185938	0.0076124	17	0.0145152	0.00772042	17
-59.0527	0.0185864	0.00759424	17	0.014494	0.00771506	17
-59.0508	0.0185791	0.0075769	17	0.0144731	0.00770966	17
-59.0488	0.018572	0.00756036	17	0.0144525	0.00770421	17
-59.0469	0.0185651	0.0075447	17	0.0144323	0.00769868	17
-59.0449	0.0185585	0.00752998	17	0.0144123	0.00769303	17
-59.043	0.0185522	0.00751624	17	0.0143927	0.00768724	17
-59.041	0.0185461	0.00750344	17	0.0143734	0.00768128	17
-59.0391	0.0185401	0.00749154	17	0.0143545	0.0076751	17
-59.0371	0.0185343	0.00748049	17	0.0143359	0.00766865	17
-59.0352	0.0185286	0.00747022	17	0.0143176	0.00766193	17
-59.0332	0.0185227	0.00746067	17	0.0142997	0.00765496	17
-59.0313	0.0185167	0.00745181	17	0.0142823	0.00764777	17
-59.0293	0.0185107	0.00744359	17	0.0142653	0.00764034	17
-59.0274	0.0185045	0.00743602	17	0.0142487	0.00763269	17
-59.0254	0.0184984	0.00742912	17	0.0142327	0.00762486	17
-59.0235	0.0184922	0.00742287	17	0.014217	0.0076169	17
-59.0215	0.0184861	0.00741725	17	0.0142019	0.00760885	17
-59.0195	0.0184799	0.00741224	17	0.0141872	0.00760074	17
-59.0176	0.0184736	0.00740781	17	0.014173	0.00759253	17
-59.0156	0.0184672	0.00740392	17	0.0141593	0.00758418	17
-59.0137	0.0184605	0.00740043	17	0.014146	0.00757566	17
-59.0117	0.0184536	0.00739724	17	0.0141333	0.00756695	17
-59.0098	0.0184464	0.00739433	17	0.014121	0.00755804	17
-59.0078	0.0184389	0.00739171	17	0.0141093	0.00754893	17
-59.0059	0.0184313	0.00738936	17	0.0140981	0.0075397	17
-59.0039	0.0184234	0.00738724	17	0.0140875	0.00753041	17
-59.002	0.0184155	0.00738532	17	0.0140774	0.0075211	17
-59	0.0184074	0.00738361	17	0.0140679	0.00751179	17
-58.9981	0.0183992	0.00738212	17	0.014059	0.00750249	17
-58.9961	0.018391	0.00738083	17	0.0140507	0.00749326	17
-58.9942	0.0183826	0.00737971	17	0.014043	0.00748417	17
-58.9922	0.0183742	0.00737876	17	0.014036	0.00747518	17
-58.9903	0.0183658	0.00737796	17	0.0140295	0.00746627	17
-58.9883	0.0183573	0.00737732	17	0.0140236	0.00745751	17
-58.9863	0.0183489	0.00737684	17	0.0140183	0.00744892	17
-58.9844	0.0183406	0.00737654	17	0.0140137	0.00744049	17
-58.9824	0.0183324	0.00737646	17	0.0140096	0.00743221	17
-58.9805	0.0183243	0.00737663	17	0.0140062	0.00742408	17
-58.9785	0.0183165	0.00737704	17	0.0140034	0.00741613	17
-58.9766	0.0183088	0.0073777	17	0.0140012	0.00740839	17
-58.9746	0.0183014	0.00737863	17	0.0139996	0.00740091	17
-58.9727	0.0182941	0.00737982	17	0.0139988	0.00739377	17
-58.9707	0.0182872	0.00738133	17	0.0139986	0.00738698	17
-58.9688	0.0182805	0.0073832	17	0.0139991	0.00738056	17
-58.9668	0.0182743	0.00738544	17	0.0140004	0.00737452	17
-58.9649	0.0182685	0.00738805	17	0.0140024	0.00736889	17
-58.9629	0.0182631	0.00739102	17	0.0140051	0.00736366	17
-58.961	0.0182581	0.00739433	17	0.0140085	0.00735886	17
-58.959	0.0182536	0.00739797	17	0.0140127	0.00735449	17
-58.957	0.0182495	0.00740189	17	0.0140175	0.00735058	17
-58.9551	0.0182457	0.00740603	17	0.014023	0.00734716	17
-58.9531	0.0182424	0.00741035	17	0.014029	0.00734427	17
-58.9512	0.0182393	0.00741486	17	0.0140357	0.00734193	17
-58.9492	0.0182365	0.00741962	17	0.0140431	0.00734019	17
-58.9473	0.0182339	0.00742461	17	0.014051	0.00733908	17
-58.9453	0.0182316	0.00742988	17	0.0140594	0.00733867	17
-58.9434	0.0182294	0.00743548	17	0.0140685	0.00733899	17
-58.9414	0.0182275	0.00744139	17	0.014078	0.00734007	17
-58.9395	0.0182258	0.00744757	17	0.0140881	0.00734197	17
-58.9375	0.0182243	0.00745412	17	0.0140986	0.00734477	17
-58.9356	0.0182232	0.00746116	17	0.0141098	0.00734848	17
-58.9336	0.0182224	0.00746876	17	0.0141214	0.00735303	17
-58.9317	0.0182219	0.0074769	17	0.0141334	0.00735835	17
-58.9297	0.0182217	0.00748555	17	0.0141459	0.00736445	17
-58.9278	0.018222	0.00749476	17	0.0141587	0.00737133	17
-58.9258	0.0182226	0.00750465	17	0.0141718	0.00737904	17
-58.9238	0.0182237	0.00751526	17	0.0141853	0.00738761	17
-58.9219	0.0182252	0.00752662	17	0.0141992	0.00739705	17
-58.9199	0.018227	0.00753877	17	0.0142134	0.00740736	17
-58.918	0.0182293	0.00755169	17	0.0142278	0.00741855	17
-58.916	0.0182318	0.00756535	17	0.0142424	0.00743061	17
-58.9141	0.0182346	0.00757974	17	0.0142572	0.00744354	17
-58.9121	0.0182377	0.00759493	17	0.0142722	0.00745729	17
-58.9102	0.0182413	0.00761098	17	0.0142872	0.00747184	17
-58.9082	0.0182452	0.0076279	17	0.0143023	0.00748718	17
-58.9063	0.0182495	0.00764573	17	0.0143175	0.00750326	17
-58.9043	0.0182543	0.00766448	17	0.0143327	0.00752006	17
-58.9024	0.0182594	0.00768417	17	0.014348	0.00753759	17
-58.9004	0.018265	0.00770484	17	0.0143634	0.00755584	17
-58.8985	0.0182711	0.00772655	17	0.014379	0.00757474	17
-58.8965	0.0182777	0.00774925	17	0.0143947	0.00759426	17
-58.8945	0.0182847	0.00777285	17	0.0144105	0.00761437	17
-58.8926	0.0182921	0.00779734	17	0.0144263	0.00763504	17
-58.8906	0.0183	0.00782272	17	0.0144422	0.00765622	17
-58.8887	0.0183084	0.00784893	17	0.0144581	0.00767786	17
-58.8867	0.0183173	0.00787603	17	0.0144739	0.00769992	17
-58.8848	0.0183267	0.00790408	17	0.0144898	0.00772236	17
-58.8828	0.0183366	0.00793312	17	0.0145057	0.00774514	17
-58.8809	0.018347	0.00796313	17	0.0145216	0.00776817	17
-58.8789	0.018358	0.00799412	17	0.0145374	0.00779135	17
-58.877	0.0183696	0.00802609	17	0.0145532	0.00781459	17
-58.875	0.0183819	0.00805901	17	0.014569	0.0078379	17
-58.8731	0.0183948	0.00809286	17	0.0145847	0.00786127	17
-58.8711	0.0184083	0.0081276	17	0.0146004	0.00788466	17
-58.8692	0.0184225	0.00816317	17	0.014616	0.00790803	17
-58.8672	0.0184373	0.00819955	17	0.0146316	0.00793138	17
-58.8653	0.0184525	0.00823675	17	0.0146471	0.00795469	17
-58.8633	0.0184682	0.00827472	17	0.0146625	0.00797796	17
-58.8613	0.0184843	0.00831347	17	0.0146779	0.00800116	17
-58.8594	0.018501	0.00835299	17	0.0146932	0.00802427	17
-58.8574	0.0185181	0.00839328	17	0.0147084	0.00804726	17
-58.8555	0.0185357	0.00843436	17	0.0147236	0.00807014	17
-58.8535	0.0185537	0.00847609	17	0.0147386	0.0080929	17
-58.8516	0.0185721	0.00851834	17	0.0147535	0.00811551	17
-58.8496	0.0185908	0.00856104	17	0.0147683	0.00813794	17
-58.8477	0.0186097	0.00860416	17	0.0147831	0.00816015	17
-58.8457	0.0186289	0.00864769	17	0.0147979	0.0081821	17
-58.8438	0.0186483	0.00869162	17	0.0148126	0.0082037	17
-58.8418	0.0186677	0.00873589	17	0.0148273	0.00822483	17
-58.8399	0.0186873	0.00878054	17	0.0148419	0.00824544	17
-58.8379	0.0187072	0.00882555	17	0.0148564	0.00826556	17
-58.836	0.0187273	0.00887089	17	0.0148709	0.00828518	17
-58.834	0.0187476	0.00891655	17	0.0148854	0.00830425	17
-58.8321	0.0187681	0.00896255	17	0.0148998	0.00832275	17
-58.8301	0.0187886	0.00900885	17	0.0149142	0.00834067	17
-58.8281	0.0188092	0.00905539	17	0.0149286	0.00835796	17
-58.8262	0.0188298	0.00910208	17	0.0149429	0.0083746	17
-58.8242	0.0188504	0.00914891	17	0.0149571	0.00839056	17
-58.8223	0.0188709	0.00919585	17	0.0149712	0.00840582	17
-58.8203	0.0188913	0.00924288	17	0.0149851	0.00842029	17
-58.8184	0.0189117	0.00928995	17	0.0149988	0.00843388	17
-58.8164	0.0189319	0.00933704	17	0.0150123	0.00844658	17
-58.8145	0.0189519	0.00938413	17	0.0150256	0.00845839	17
-58.8125	0.0189717	0.00943117	17	0.0150386	0.00846927	17
-58.8106	0.0189913	0.0094781	17	0.0150514	0.00847909	17
-58.8086	0.0190106	0.00952485	17	0.0150642	0.00848771	17
-58.8067	0.0190295	0.00957138	17	0.0150768	0.0084951	17
-58.8047	0.0190481	0.00961767	17	0.0150895	0.00850118	17
-58.8028	0.0190662	0.00966365	17	0.0151021	0.0085058	17
-58.8008	0.019084	0.00970942	17	0.015115	0.00850867	17
-58.7988	0.0191015	0.00975504	17	0.0151281	0.00850967	17
-58.7969	0.0191186	0.00980047	17	0.0151414	0.00850879	17
-58.7949	0.0191355	0.00984565	17	0.0151549	0.00850602	17
-58.793	0.0191522	0.0098907	17	0.0151687	0.00850137	17
-58.791	0.0191687	0.00993574	17	0.0151827	0.0084949	17
-58.7891	0.0191851	0.00998074	17	0.0151969	0.00848659	17
-58.7871	0.0192012	0.0100256	17	0.0152114	0.00847644	17
-58.7852	0.0192172	0.0100704	17	0.015226	0.00846444	17
-58.7832	0.0192329	0.010115	17	0.0152408	0.00845062	17
-58.7813	0.0192485	0.0101593	17	0.0152557	0.008435	17
-58.7793	0.0192637	0.0102032	17	0.0152709	0.00841762	17
-58.7774	0.0192786	0.0102466	17	0.0152861	0.00839851	17
-58.7754	0.0192932	0.0102894	17	0.0153014	0.00837768	17
-58.7735	0.0193075	0.0103317	17	0.0153168	0.00835511	17
-58.7715	0.0193213	0.0103735	17	0.0153322	0.00833077	17
-58.7696	0.0193346	0.0104147	17	0.0153475	0.00830468	17
-58.7676	0.0193475	0.0104553	17	0.0153627	0.00827684	17
-58.7656	0.0193599	0.0104951	17	0.0153778	0.00824727	17
-58.7637	0.0193718	0.0105342	17	0.0153927	0.00821595	17
-58.7617	0.0193832	0.0105726	17	0.0154075	0.00818292	17
-58.7598	0.0193942	0.01061	17	0.0154221	0.00814823	17
-58.7578	0.0194046	0.0106466	17	0.0154365	0.00811192	17
-58.7559	0.0194145	0.0106823	17	0.0154507	0.00807401	17
-58.7539	0.0194239	0.010717	17	0.0154647	0.00803455	17
-58.752	0.0194329	0.0107507	17	0.0154785	0.00799357	17
-58.75	0.0194415	0.0107835	17	0.0154921	0.0079512	17
-58.7481	0.0194499	0.0108158	17	0.0155055	0.00790754	17
-58.7461	0.0194581	0.0108474	17	0.0155187	0.00786266	17
-58.7442	0.019466	0.0108785	17	0.0155316	0.00781661	17
-58.7422	0.0194736	0.010909	17	0.0155445	0.00776947	17
-58.7403	0.019481	0.0109387	17	0.0155572	0.00772132	17
-58.7383	0.0194881	0.0109676	17	0.0155698	0.00767222	17
-58.7363	0.0194949	0.0109958	17	0.0155824	0.0076222	17
-58.7344	0.0195015	0.0110232	17	0.0155949	0.00757132	17
-58.7324	0.0195077	0.0110498	17	0.0156074	0.00751963	17
-58.7305	0.0195135	0.0110756	17	0.0156199	0.00746722	17
-58.7285	0.0195187	0.0111005	17	0.0156323	0.00741413	17
-58.7266	0.0195235	0.0111247	17	0.0156447	0.00736039	17
-58.7246	0.0195277	0.011148	17	0.0156571	0.007306	17
-58.7227	0.0195313	0.0111705	17	0.0156694	0.00725098	17
-58.7207	0.0195345	0.0111921	17	0.0156817	0.00719539	17
-58.7188	0.0195372	0.0112128	17	0.015694	0.0071393	17
-58.7168	0.0195394	0.0112325	17	0.0157061	0.00708281	17
-58.7149	0.019541	0.0112514	17	0.0157182	0.007026	17
-58.7129	0.019542	0.0112694	17	0.0157303	0.00696889	17
-58.711	0.0195423	0.0112867	17	0.0157423	0.00691154	17
-58.709	0.0195419	0.0113032	17	0.0157543	0.00685398	17
-58.7071	0.0195407	0.0113189	17	0.0157663	0.00679628	17
-58.7051	0.0195387	0.0113339	17	0.0157784	0.00673851	17
-58.7031	0.019536	0.0113482	17	0.0157905	0.00668077	17
-58.7012	0.0195326	0.0113618	17	0.0158027	0.00662311	17
-58.6992	0.0195284	0.0113748	17	0.0158149	0.00656562	17
-58.6973	0.0195236	0.0113872	17	0.015827	0.00650838	17
-58.6953	0.0195181	0.011399	17	0.0158393	0.00645148	17
-58.6934	0.019512	0.01141	17	0.0158516	0.00639502	17
-58.6914	0.0195052	0.0114204	17	0.0158639	0.00633906	17
-58.6895	0.0194977	0.0114302	17	0.0158762	0.00628372	17
-58.6875	0.0194895	0.0114392	17	0.0158885	0.00622907	17
-58.6856	0.0194807	0.0114475	17	0.0159008	0.00617519	17
-58.6836	0.0194711	0.0114552	17	0.0159129	0.00612211	17
-58.6817	0.0194608	0.0114621	17	0.015925	0.00606991	17
-58.6797	0.0194499	0.0114686	17	0.0159371	0.00601868	17
-58.6778	0.0194384	0.0114745	17	0.0159491	0.00596851	17
-58.6758	0.0194263	0.01148	17	0.015961	0.00591947	17
-58.6738	0.0194135	0.0114848	17	0.0159729	0.00587165	17
-58.6719	0.0194001	0.0114889	17	0.0159847	0.00582517	17
-58.6699	0.0193861	0.0114923	17	0.0159964	0.00578009	17
-58.668	0.0193715	0.0114951	17	0.0160082	0.00573641	17
-58.666	0.0193563	0.0114972	17	0.0160199	0.00569415	17
-58.6641	0.0193405	0.0114986	17	0.0160313	0.00565331	17
-58.6621	0.0193242	0.0114995	17	0.0160426	0.0056139	17
-58.6602	0.0193075	0.0114997	17	0.0160537	0.0055759	17
-58.6582	0.0192904	0.0114993	17	0.0160646	0.00553932	17
-58.6563	0.019273	0.0114982	17	0.0160754	0.0055042	17
-58.6543	0.0192554	0.0114964	17	0.0160861	0.00547058	17
-58.6524	0.0192376	0.011494	17	0.0160967	0.00543843	17
-58.6504	0.0192195	0.0114909	17	0.0161072	0.00540775	17
-58.6485	0.0192013	0.0114871	17	0.0161176	0.00537855	17
-58.6465	0.0191828	0.0114826	17	0.016128	0.00535085	17
-58.6446	0.0191643	0.0114776	17	0.0161383	0.00532463	17
-58.6426	0.0191456	0.0114722	17	0.0161484	0.00529994	17
-58.6406	0.0191267	0.0114668	17	0.0161585	0.00527677	17
-58.6387	0.0191077	0.0114613	17	0.0161683	0.00525509	17
-58.6367	0.0190886	0.0114555	17	0.0161781	0.00523489	17
-58.6348	0.0190693	0.0114496	17	0.0161878	0.00521616	17
-58.6328	0.0190498	0.0114435	17	0.0161974	0.00519884	17
-58.6309	0.0190302	0.0114372	17	0.0162069	0.00518288	17
-58.6289	0.0190104	0.0114308	17	0.0162163	0.00516827	17
-58.627	0.0189906	0.0114243	17	0.0162257	0.00515499	17
-58.625	0.0189706	0.0114175	17	0.016235	0.00514305	17
-58.6231	0.0189505	0.0114103	17	0.0162443	0.0051324	17
-58.6211	0.0189304	0.0114029	17	0.0162536	0.00512302	17
-58.6192	0.0189102	0.0113951	17	0.0162629	0.0051149	17
-58.6172	0.01889	0.0113869	17	0.0162724	0.00510798	17
-58.6153	0.0188698	0.0113786	17	0.016282	0.00510222	17
-58.6133	0.0188495	0.01137	17	0.0162918	0.00509756	17
-58.6114	0.0188291	0.0113612	17	0.0163016	0.00509395	17
-58.6094	0.0188087	0.0113522	17	0.0163116	0.00509134	17
-58.6074	0.0187883	0.011343	17	0.0163217	0.00508971	17
-58.6055	0.0187679	0.0113336	17	0.016332	0.00508898	17
-58.6035	0.0187476	0.0113241	17	0.0163422	0.00508913	17
-58.6016	0.0187273	0.0113145	17	0.0163523	0.00509011	17
-58.5996	0.018707	0.0113047	17	0.0163624	0.00509185	17
-58.5977	0.0186868	0.0112946	17	0.0163724	0.00509429	17
-58.5957	0.0186668	0.0112842	17	0.0163823	0.00509738	17
-58.5938	0.0186468	0.0112735	17	0.0163921	0.00510108	17
-58.5918	0.0186269	0.0112625	17	0.0164017	0.00510534	17
-58.5899	0.0186071	0.0112513	17	0.0164113	0.00511013	17
-58.5879	0.0185875	0.0112398	17	0.0164207	0.0051154	17
-58.586	0.018568	0.011228	17	0.0164301	0.00512114	17
-58.584	0.0185486	0.011216	17	0.0164394	0.00512731	17
-58.5821	0.0185294	0.0112038	17	0.0164486	0.00513387	17
-58.5801	0.0185105	0.0111915	17	0.0164576	0.00514074	17
-58.5781	0.0184918	0.0111793	17	0.0164663	0.00514784	17
-58.5762	0.0184735	0.0111672	17	0.0164747	0.00515514	17
-58.5742	0.0184554	0.0111552	17	0.0164827	0.00516263	17
-58.5723	0.0184377	0.0111433	17	0.0164904	0.00517029	17
-58.5703	0.0184202	0.0111316	17	0.0164976	0.00517813	17
-58.5684	0.0184031	0.01112	17	0.0165044	0.00518616	17
-58.5664	0.0183863	0.0111086	17	0.0165108	0.00519435	17
-58.5645	0.0183699	0.0110974	17	0.0165166	0.00520264	17
-58.5625	0.0183539	0.0110864	17	0.0165219	0.00521101	17
-58.5606	0.0183383	0.0110757	17	0.0165266	0.00521946	17
-58.5586	0.0183231	0.0110652	17	0.0165307	0.00522796	17
-58.5567	0.0183082	0.0110549	17	0.0165344	0.00523648	17
-58.5547	0.0182936	0.0110447	17	0.0165375	0.00524497	17
-58.5528	0.0182792	0.0110347	17	0.0165402	0.00525337	17
-58.5508	0.0182652	0.0110248	17	0.0165425	0.00526168	17
-58.5489	0.0182512	0.0110149	17	0.0165443	0.00526987	17
-58.5469	0.0182374	0.011005	17	0.0165458	0.00527792	17
-58.5449	0.0182238	0.0109954	17	0.0165469	0.00528578	17
-58.543	0.0182104	0.010986	17	0.0165479	0.00529343	17
-58.541	0.018197	0.0109771	17	0.0165485	0.00530082	17
-58.5391	0.0181839	0.0109685	17	0.016549	0.00530794	17
-58.5371	0.018171	0.0109603	17	0.0165492	0.00531475	17
-58.5352	0.0181583	0.0109526	17	0.0165492	0.00532119	17
-58.5332	0.0181459	0.0109453	17	0.016549	0.00532725	17
-58.5313	0.0181338	0.0109384	17	0.0165486	0.00533288	17
-58.5293	0.0181219	0.0109321	17	0.016548	0.0053381	17
-58.5274	0.0181103	0.0109261	17	0.0165472	0.00534288	17
-58.5254	0.0180989	0.0109205	17	0.0165463	0.00534719	17
-58.5235	0.0180876	0.0109151	17	0.0165452	0.00535102	17
-58.5215	0.0180764	0.0109098	17	0.016544	0.00535435	17
-58.5196	0.0180653	0.0109046	17	0.0165427	0.00535715	17
-58.5176	0.0180544	0.0108995	17	0.0165413	0.00535942	17
-58.5156	0.0180437	0.0108946	17	0.0165398	0.00536121	17
-58.5137	0.0180331	0.0108897	17	0.0165382	0.00536257	17
-58.5117	0.0180227	0.010885	17	0.0165366	0.00536354	17
-58.5098	0.0180126	0.0108805	17	0.0165348	0.00536416	17
-58.5078	0.0180026	0.0108761	17	0.0165329	0.00536446	17
-58.5059	0.0179929	0.0108718	17	0.0165308	0.00536449	17
-58.5039	0.0179834	0.0108677	17	0.0165287	0.00536423	17
-58.502	0.017974	0.0108638	17	0.0165263	0.00536366	17
-58.5	0.0179648	0.01086	17	0.0165239	0.00536282	17
-58.4981	0.0179557	0.0108564	17	0.0165213	0.00536176	17
-58.4961	0.0179467	0.0108531	17	0.0165186	0.00536054	17
-58.4942	0.017938	0.0108501	17	0.0165158	0.00535915	17
-58.4922	0.0179294	0.0108476	17	0.0165128	0.00535762	17
-58.4903	0.0179212	0.0108454	17	0.0165097	0.00535598	17
-58.4883	0.0179132	0.0108435	17	0.0165065	0.00535426	17
-58.4864	0.0179055	0.0108419	17	0.0165031	0.00535248	17
-58.4844	0.017898	0.0108407	17	0.0164995	0.00535064	17
-58.4824	0.0178909	0.0108398	17	0.0164957	0.00534879	17
-58.4805	0.0178839	0.0108391	17	0.0164919	0.00534699	17
-58.4785	0.0178773	0.0108387	17	0.0164879	0.00534528	17
-58.4766	0.017871	0.0108387	17	0.0164838	0.00534367	17
-58.4746	0.017865	0.010839	17	0.0164796	0.00534222	17
-58.4727	0.0178594	0.0108397	17	0.0164753	0.00534094	17
-58.4707	0.0178541	0.0108407	17	0.0164709	0.00533984	17
-58.4688	0.0178491	0.0108418	17	0.0164664	0.00533897	17
-58.4668	0.0178443	0.0108431	17	0.0164618	0.00533841	17
-58.4649	0.0178397	0.0108445	17	0.0164571	0.00533822	17
-58.4629	0.0178352	0.0108458	17	0.0164522	0.00533848	17
-58.461	0.0178309	0.0108472	17	0.0164471	0.00533923	17
-58.459	0.0178267	0.0108486	17	0.0164418	0.00534051	17
-58.4571	0.0178226	0.01085	17	0.0164364	0.00534238	17
-58.4551	0.0178188	0.0108515	17	0.0164308	0.00534485	17
-58.4532	0.017815	0.0108529	17	0.0164249	0.00534795	17
-58.4512	0.0178115	0.0108543	17	0.0164189	0.00535168	17
-58.4492	0.0178082	0.0108556	17	0.0164125	0.00535609	17
-58.4473	0.0178052	0.0108569	17	0.016406	0.00536122	17
-58.4453	0.0178025	0.0108582	17	0.0163993	0.00536713	17
-58.4434	0.0177999	0.0108595	17	0.0163924	0.00537386	17
-58.4414	0.0177976	0.0108607	17	0.0163854	0.00538146	17
-58.4395	0.0177954	0.0108619	17	0.0163783	0.00538999	17
-58.4375	0.0177934	0.0108631	17	0.016371	0.00539945	17
-58.4356	0.0177916	0.010864	17	0.0163636	0.00540986	17
-58.4336	0.0177897	0.0108647	17	0.016356	0.00542121	17
-58.4317	0.0177879	0.0108651	17	0.0163481	0.00543353	17
-58.4297	0.017786	0.0108651	17	0.01634	0.00544681	17
-58.4278	0.017784	0.0108648	17	0.0163318	0.00546107	17
-58.4258	0.0177819	0.010864	17	0.0163232	0.00547631	17
-58.4239	0.0177795	0.0108626	17	0.0163145	0.00549253	17
-58.4219	0.0177768	0.0108605	17	0.0163055	0.00550971	17
-58.4199	0.0177738	0.0108578	17	0.0162964	0.00552783	17
-58.418	0.0177704	0.0108544	17	0.0162872	0.00554683	17
-58.416	0.0177668	0.0108504	17	0.0162778	0.00556671	17
-58.4141	0.0177628	0.0108458	17	0.0162683	0.00558743	17
-58.4121	0.0177586	0.0108406	17	0.0162587	0.00560892	17
-58.4102	0.017754	0.0108346	17	0.0162489	0.00563116	17
-58.4082	0.017749	0.0108277	17	0.0162389	0.00565414	17
-58.4063	0.0177436	0.0108199	17	0.0162288	0.00567782	17
-58.4043	0.0177378	0.0108112	17	0.0162186	0.00570218	17
-58.4024	0.0177317	0.0108016	17	0.0162082	0.00572719	17
-58.4004	0.0177252	0.0107912	17	0.0161976	0.0057527	17
-58.3985	0.0177183	0.01078	17	0.0161867	0.00577866	17
-58.3965	0.017711	0.010768	17	0.0161757	0.0058051	17
-58.3946	0.0177033	0.0107552	17	0.0161645	0.00583199	17
-58.3926	0.0176952	0.0107417	17	0.0161531	0.00585929	17
-58.3907	0.0176868	0.0107274	17	0.0161414	0.00588696	17
-58.3887	0.0176779	0.0107125	17	0.0161295	0.00591497	17
-58.3867	0.0176685	0.0106969	17	0.0161175	0.00594331	17
-58.3848	0.0176587	0.0106805	17	0.0161053	0.0059719	17
-58.3828	0.0176484	0.0106634	17	0.016093	0.00600069	17
-58.3809	0.0176375	0.0106455	17	0.0160806	0.00602964	17
-58.3789	0.0176262	0.0106269	17	0.0160682	0.00605871	17
-58.377	0.0176145	0.0106075	17	0.0160558	0.00608794	17
-58.375	0.0176022	0.0105874	17	0.0160432	0.00611736	17
-58.3731	0.0175895	0.0105664	17	0.0160305	0.00614693	17
-58.3711	0.0175762	0.0105447	17	0.0160176	0.0061766	17
-58.3692	0.0175623	0.0105222	17	0.0160046	0.00620633	17
-58.3672	0.0175479	0.0104989	17	0.0159914	0.00623608	17
-58.3653	0.0175329	0.0104748	17	0.015978	0.00626581	17
-58.3633	0.0175174	0.01045	17	0.0159644	0.00629547	17
-58.3614	0.0175013	0.0104245	17	0.0159506	0.00632503	17
-58.3594	0.0174847	0.0103982	17	0.0159365	0.00635446	17
-58.3574	0.0174674	0.0103713	17	0.0159221	0.00638361	17
-58.3555	0.0174497	0.0103436	17	0.0159074	0.00641235	17
-58.3535	0.0174315	0.0103153	17	0.0158924	0.00644061	17
-58.3516	0.0174127	0.0102864	17	0.0158771	0.00646836	17
-58.3496	0.0173935	0.0102569	17	0.0158616	0.00649559	17
-58.3477	0.0173739	0.0102267	17	0.0158459	0.00652225	17
-58.3457	0.017354	0.010196	17	0.0158301	0.00654829	17
-58.3438	0.0173339	0.0101647	17	0.0158141	0.00657369	17
-58.3418	0.0173137	0.0101329	17	0.0157979	0.00659844	17
-58.3399	0.0172934	0.0101007	17	0.0157814	0.00662258	17
-58.3379	0.017273	0.0100682	17	0.0157647	0.00664611	17
-58.336	0.0172524	0.0100353	17	0.0157477	0.006669	17
-58.334	0.0172319	0.0100021	17	0.0157305	0.00669124	17
-58.3321	0.0172115	0.00996841	17	0.0157129	0.0067128	17
-58.3301	0.0171913	0.00993437	17	0.0156951	0.00673361	17
-58.3282	0.0171713	0.00989998	17	0.0156772	0.00675358	17
-58.3262	0.0171514	0.00986523	17	0.0156591	0.00677269	17
-58.3242	0.0171318	0.00983013	17	0.0156409	0.00679093	17
-58.3223	0.0171125	0.00979472	17	0.0156227	0.00680828	17
-58.3203	0.0170933	0.00975904	17	0.0156047	0.0068247	17
-58.3184	0.0170744	0.00972314	17	0.0155869	0.00684018	17
-58.3164	0.0170559	0.00968707	17	0.0155693	0.00685471	17
-58.3145	0.0170376	0.00965085	17	0.015552	0.00686828	17
-58.3125	0.0170198	0.0096145	17	0.015535	0.00688088	17
-58.3106	0.0170023	0.00957807	17	0.0155184	0.00689246	17
-58.3086	0.0169853	0.00954161	17	0.015502	0.0069031	17
-58.3067	0.0169687	0.00950514	17	0.0154859	0.00691288	17
-58.3047	0.0169526	0.00946867	17	0.01547	0.00692181	17
-58.3028	0.0169369	0.00943223	17	0.0154543	0.00692991	17
-58.3008	0.0169218	0.0093958	17	0.0154386	0.00693732	17
-58.2989	0.0169073	0.00935938	17	0.0154228	0.00694425	17
-58.2969	0.0168933	0.00932294	17	0.0154069	0.00695082	17
-58.2949	0.0168798	0.0092865	17	0.0153909	0.00695704	17
-58.293	0.0168669	0.00925006	17	0.0153748	0.00696292	17
-58.291	0.0168545	0.0092136	17	0.0153586	0.00696848	17
-58.2891	0.0168424	0.00917707	17	0.0153423	0.00697375	17
-58.2871	0.0168307	0.00914053	17	0.0153259	0.00697874	17
-58.2852	0.0168193	0.009104	17	0.0153095	0.00698345	17
-58.2832	0.0168083	0.00906747	17	0.0152931	0.00698791	17
-58.2813	0.0167976	0.00903096	17	0.0152766	0.0069921	17
-58.2793	0.0167873	0.00899447	17	0.0152602	0.00699601	17
-58.2774	0.0167774	0.00895805	17	0.0152439	0.0069997	17
-58.2754	0.0167678	0.00892175	17	0.0152277	0.00700327	17
-58.2735	0.0167587	0.00888552	17	0.0152116	0.00700673	17
-58.2715	0.0167498	0.00884933	17	0.0151956	0.00701008	17
-58.2696	0.0167411	0.00881322	17	0.0151798	0.00701333	17
-58.2676	0.0167327	0.00877717	17	0.0151643	0.00701647	17
-58.2657	0.0167246	0.0087412	17	0.0151491	0.00701951	17
-58.2637	0.0167166	0.0087053	17	0.0151341	0.00702244	17
-58.2617	0.016709	0.00866937	17	0.0151195	0.00702529	17
-58.2598	0.0167017	0.0086333	17	0.0151053	0.00702805	17
-58.2578	0.0166947	0.00859708	17	0.0150913	0.00703072	17
-58.2559	0.0166882	0.00856074	17	0.0150778	0.00703333	17
-58.2539	0.016682	0.00852431	17	0.0150647	0.00703589	17
-58.252	0.0166762	0.00848784	17	0.0150521	0.0070385	17
-58.25	0.0166708	0.00845128	17	0.0150401	0.00704126	17
-58.2481	0.0166656	0.00841455	17	0.0150286	0.00704414	17
-58.2461	0.0166606	0.00837754	17	0.0150177	0.00704714	17
-58.2442	0.0166557	0.00834022	17	0.0150073	0.00705024	17
-58.2422	0.0166509	0.00830259	17	0.0149974	0.00705342	17
-58.2403	0.0166463	0.00826466	17	0.0149879	0.00705669	17
-58.2383	0.0166418	0.00822644	17	0.0149789	0.00706004	17
-58.2364	0.0166374	0.00818794	17	0.0149701	0.00706339	17
-58.2344	0.0166332	0.00814918	17	0.0149617	0.00706666	17
-58.2325	0.0166291	0.00811021	17	0.0149535	0.00706984	17
-58.2305	0.0166252	0.00807112	17	0.0149455	0.00707293	17
-58.2285	0.0166214	0.00803198	17	0.0149378	0.00707591	17
-58.2266	0.0166179	0.00799283	17	0.0149302	0.00707875	17
-58.2246	0.0166147	0.0079537	17	0.0149228	0.0070815	17
-58.2227	0.0166118	0.0079146	17	0.0149156	0.00708419	17
-58.2207	0.0166092	0.00787554	17	0.0149085	0.00708681	17
-58.2188	0.0166068	0.00783658	17	0.0149015	0.00708938	17
-58.2168	0.0166048	0.00779779	17	0.0148946	0.00709196	17
-58.2149	0.0166031	0.00775916	17	0.0148877	0.0070945	17
-58.2129	0.0166018	0.00772072	17	0.0148809	0.00709694	17
-58.211	0.0166008	0.00768246	17	0.0148743	0.00709923	17
-58.209	0.0166	0.00764435	17	0.0148676	0.0071013	17
-58.2071	0.0165996	0.00760642	17	0.0148609	0.00710307	17
-58.2051	0.0165995	0.00756866	17	0.0148542	0.00710454	17
-58.2032	0.0165997	0.00753111	17	0.0148474	0.00710577	17
-58.2012	0.0166001	0.00749374	17	0.0148406	0.00710675	17
-58.1992	0.0166008	0.00745649	17	0.0148338	0.00710748	17
-58.1973	0.0166017	0.00741928	17	0.0148271	0.00710791	17
-58.1953	0.0166028	0.00738203	17	0.0148203	0.00710807	17
-58.1934	0.016604	0.0073447	17	0.0148136	0.00710801	17
-58.1914	0.0166053	0.0073073	17	0.0148071	0.00710769	17
-58.1895	0.0166069	0.00726988	17	0.0148007	0.00710712	17
-58.1875	0.0166087	0.00723251	17	0.0147944	0.00710629	17
-58.1856	0.0166109	0.00719526	17	0.0147884	0.00710522	17
-58.1836	0.0166133	0.0071582	17	0.0147825	0.00710387	17
-58.1817	0.0166161	0.00712131	17	0.0147768	0.00710223	17
-58.1797	0.0166193	0.00708459	17	0.0147714	0.00710031	17
-58.1778	0.0166227	0.007048	17	0.0147663	0.00709811	17
-58.1758	0.0166265	0.00701156	17	0.0147614	0.00709557	17
-58.1739	0.0166305	0.00697527	17	0.0147568	0.0070927	17
-58.1719	0.0166347	0.00693913	17	0.0147524	0.00708951	17
-58.17	0.0166391	0.00690317	17	0.0147483	0.00708601	17
-58.168	0.0166437	0.0068674	17	0.0147444	0.00708214	17
-58.166	0.0166483	0.00683187	17	0.0147406	0.00707786	17
-58.1641	0.016653	0.0067966	17	0.0147371	0.00707317	17
-58.1621	0.0166577	0.00676163	17	0.0147337	0.00706805	17
-58.1602	0.0166624	0.0067269	17	0.0147305	0.00706249	17
-58.1582	0.0166671	0.00669239	17	0.0147275	0.00705662	17
-58.1563	0.0166718	0.00665813	17	0.0147246	0.00705058	17
-58.1543	0.0166763	0.00662417	17	0.0147218	0.00704442	17
-58.1524	0.0166805	0.00659051	17	0.014719	0.0070382	17
-58.1504	0.0166845	0.00655711	17	0.0147163	0.0070319	17
-58.1485	0.0166883	0.00652402	17	0.0147135	0.00702553	17
-58.1465	0.0166917	0.00649128	17	0.0147107	0.00701909	17
-58.1446	0.0166949	0.00645892	17	0.0147079	0.00701256	17
-58.1426	0.0166978	0.00642699	17	0.0147051	0.00700598	17
-58.1407	0.0167003	0.00639553	17	0.0147022	0.00699935	17
-58.1387	0.0167024	0.00636455	17	0.0146994	0.00699266	17
-58.1367	0.016704	0.00633406	17	0.0146967	0.00698596	17
-58.1348	0.0167054	0.00630409	17	0.014694	0.00697933	17
-58.1328	0.0167064	0.00627465	17	0.0146912	0.00697276	17
-58.1309	0.0167072	0.00624568	17	0.0146884	0.00696618	17
-58.1289	0.0167078	0.00621714	17	0.0146854	0.00695958	17
-58.127	0.0167084	0.00618901	17	0.0146825	0.00695295	17
-58.125	0.0167089	0.0061613	17	0.0146795	0.00694615	17
-58.1231	0.0167093	0.00613401	17	0.0146765	0.00693905	17
-58.1211	0.0167096	0.00610711	17	0.0146736	0.00693169	17
-58.1192	0.0167098	0.00608057	17	0.0146707	0.00692406	17
-58.1172	0.0167098	0.0060544	17	0.0146678	0.00691622	17
-58.1153	0.0167097	0.0060286	17	0.0146649	0.00690821	17
-58.1133	0.0167094	0.00600315	17	0.0146618	0.00690007	17
-58.1114	0.0167089	0.00597808	17	0.0146586	0.0068918	17
-58.1094	0.0167084	0.00595341	17	0.0146554	0.00688341	17
-58.1075	0.0167078	0.00592911	17	0.0146522	0.00687489	17
-58.1055	0.016707	0.00590522	17	0.0146488	0.00686625	17
-58.1035	0.0167063	0.00588175	17	0.0146454	0.00685751	17
-58.1016	0.0167055	0.0058587	17	0.014642	0.0068487	17
-58.0996	0.0167047	0.00583608	17	0.0146386	0.00683984	17
-58.0977	0.0167037	0.00581397	17	0.0146352	0.00683092	17
-58.0957	0.0167027	0.00579236	17	0.0146319	0.00682197	17
-58.0938	0.0167016	0.00577123	17	0.0146286	0.00681298	17
-58.0918	0.0167004	0.00575057	17	0.0146254	0.00680398	17
-58.0899	0.0166992	0.00573037	17	0.0146223	0.00679497	17
-58.0879	0.0166979	0.00571061	17	0.0146193	0.00678595	17
-58.086	0.0166965	0.00569126	17	0.0146163	0.00677694	17
-58.084	0.016695	0.00567231	17	0.0146135	0.00676795	17
-58.0821	0.0166935	0.00565377	17	0.0146107	0.00675899	17
-58.0801	0.0166919	0.00563559	17	0.014608	0.00675006	17
-58.0782	0.0166904	0.00561776	17	0.0146055	0.00674117	17
-58.0762	0.0166888	0.00560028	17	0.0146032	0.00673233	17
-58.0743	0.0166871	0.00558314	17	0.0146011	0.00672353	17
-58.0723	0.0166854	0.00556638	17	0.0145992	0.00671475	17
-58.0703	0.0166836	0.00555001	17	0.0145975	0.00670594	17
-58.0684	0.0166819	0.00553401	17	0.0145959	0.00669712	17
-58.0664	0.0166803	0.00551832	17	0.0145945	0.0066883	17
-58.0645	0.0166786	0.00550289	17	0.0145933	0.00667946	17
-58.0625	0.0166768	0.00548774	17	0.0145923	0.00667061	17
-58.0606	0.0166749	0.00547289	17	0.0145914	0.00666174	17
-58.0586	0.016673	0.00545837	17	0.0145907	0.00665287	17
-58.0567	0.0166708	0.00544421	17	0.0145901	0.00664398	17
-58.0547	0.0166685	0.00543044	17	0.0145895	0.00663508	17
-58.0528	0.0166661	0.00541705	17	0.014589	0.00662615	17
-58.0508	0.0166636	0.00540397	17	0.0145885	0.00661717	17
-58.0489	0.0166608	0.00539121	17	0.0145881	0.00660798	17
-58.0469	0.0166579	0.00537876	17	0.0145878	0.00659846	17
-58.045	0.0166548	0.00536659	17	0.0145876	0.00658862	17
-58.043	0.0166515	0.00535469	17	0.0145874	0.00657854	17
-58.041	0.0166479	0.00534308	17	0.0145873	0.00656831	17
-58.0391	0.0166441	0.00533172	17	0.0145871	0.00655795	17
-58.0371	0.0166402	0.00532061	17	0.0145868	0.00654748	17
-58.0352	0.0166361	0.00530971	17	0.0145865	0.00653687	17
-58.0332	0.0166319	0.005299	17	0.0145861	0.00652606	17
-58.0313	0.0166276	0.00528848	17	0.0145855	0.00651508	17
-58.0293	0.0166233	0.00527808	17	0.0145847	0.00650393	17
-58.0274	0.0166188	0.00526781	17	0.0145837	0.00649264	17
-58.0254	0.0166142	0.00525767	17	0.0145824	0.00648119	17
-58.0235	0.0166096	0.00524768	17	0.0145808	0.00646952	17
-58.0215	0.016605	0.00523786	17	0.0145789	0.00645763	17
-58.0196	0.0166002	0.00522828	17	0.0145767	0.0064455	17
-58.0176	0.0165954	0.005219	17	0.0145741	0.00643312	17
-58.0157	0.0165906	0.00521001	17	0.0145712	0.00642052	17
-58.0137	0.0165858	0.00520128	17	0.0145677	0.00640776	17
-58.0118	0.0165812	0.00519278	17	0.0145639	0.00639484	17
-58.0098	0.0165766	0.00518454	17	0.0145595	0.00638183	17
-58.0078	0.0165721	0.00517657	17	0.0145548	0.00636873	17
-58.0059	0.0165677	0.00516889	17	0.0145496	0.00635563	17
-58.0039	0.0165633	0.0051615	17	0.014544	0.00634261	17
-58.002	0.0165591	0.00515443	17	0.014538	0.00632975	17
-58	0.0165549	0.0051477	17	0.0145317	0.00631705	17
-57.9981	0.0165508	0.00514134	17	0.0145249	0.00630449	17
-57.9961	0.0165469	0.0051354	17	0.0145177	0.00629202	17
-57.9942	0.0165432	0.00512995	17	0.0145101	0.00627966	17
-57.9922	0.0165395	0.00512507	17	0.014502	0.00626731	17
-57.9903	0.016536	0.00512081	17	0.0144935	0.00625483	17
-57.9883	0.0165327	0.0051172	17	0.0144846	0.0062422	17
-57.9864	0.0165294	0.00511427	17	0.0144754	0.00622947	17
-57.9844	0.0165263	0.00511203	17	0.0144659	0.00621671	17
-57.9825	0.0165233	0.00511053	17	0.014456	0.00620394	17
-57.9805	0.0165205	0.00510983	17	0.0144457	0.00619119	17
-57.9785	0.0165177	0.00510989	17	0.0144351	0.00617845	17
-57.9766	0.0165149	0.00511062	17	0.0144241	0.00616581	17
-57.9746	0.0165121	0.00511199	17	0.0144128	0.00615336	17
-57.9727	0.0165094	0.00511401	17	0.0144011	0.00614115	17
-57.9707	0.0165067	0.00511671	17	0.0143891	0.0061292	17
-57.9688	0.0165039	0.00512006	17	0.0143767	0.00611754	17
-57.9668	0.0165012	0.00512406	17	0.014364	0.00610621	17
-57.9649	0.0164986	0.00512868	17	0.0143509	0.00609523	17
-57.9629	0.0164961	0.00513394	17	0.0143376	0.00608463	17
-57.961	0.0164936	0.00513986	17	0.014324	0.0060745	17
-57.959	0.0164913	0.00514646	17	0.0143103	0.00606489	17
-57.9571	0.0164891	0.00515375	17	0.0142963	0.0060559	17
-57.9551	0.0164871	0.00516171	17	0.0142822	0.00604756	17
-57.9532	0.0164853	0.0051703	17	0.014268	0.0060399	17
-57.9512	0.0164835	0.0051795	17	0.0142539	0.00603295	17
-57.9493	0.0164819	0.00518933	17	0.0142398	0.00602676	17
-57.9473	0.0164804	0.00519981	17	0.0142257	0.00602134	17
-57.9453	0.016479	0.00521096	17	0.0142116	0.00601669	17
-57.9434	0.0164778	0.00522275	17	0.0141976	0.00601282	17
-57.9414	0.0164767	0.00523524	17	0.0141836	0.00600975	17
-57.9395	0.0164759	0.00524845	17	0.0141697	0.0060075	17
-57.9375	0.0164753	0.00526235	17	0.0141558	0.00600607	17
-57.9356	0.0164749	0.00527693	17	0.014142	0.00600544	17
-57.9336	0.0164749	0.00529217	17	0.0141282	0.00600562	17
-57.9317	0.0164751	0.00530806	17	0.0141145	0.00600662	17
-57.9297	0.0164757	0.00532459	17	0.014101	0.00600843	17
-57.9278	0.0164767	0.00534178	17	0.0140876	0.00601104	17
-57.9258	0.0164782	0.0053596	17	0.0140743	0.00601444	17
-57.9239	0.0164802	0.00537805	17	0.0140612	0.00601861	17
-57.9219	0.0164826	0.00539709	17	0.0140483	0.00602355	17
-57.92	0.0164855	0.00541673	17	0.0140357	0.00602927	17
-57.918	0.0164889	0.00543696	17	0.0140232	0.00603577	17
-57.916	0.0164929	0.00545774	17	0.0140109	0.00604305	17
-57.9141	0.0164975	0.00547905	17	0.0139988	0.00605107	17
-57.9121	0.0165026	0.00550091	17	0.0139871	0.00605976	17
-57.9102	0.0165083	0.00552331	17	0.0139757	0.00606912	17
-57.9082	0.0165146	0.0055462	17	0.0139647	0.00607903	17
-57.9063	0.0165215	0.00556952	17	0.0139542	0.00608937	17
-57.9043	0.0165291	0.00559331	17	0.0139442	0.00610009	17
-57.9024	0.0165374	0.00561758	17	0.0139346	0.00611115	17
-57.9004	0.0165463	0.00564231	17	0.0139256	0.0061225	17
-57.8985	0.0165558	0.00566749	17	0.013917	0.0061341	17
-57.8965	0.0165659	0.0056931	17	0.0139089	0.00614593	17
-57.8946	0.0165766	0.00571916	17	0.0139012	0.00615799	17
-57.8926	0.0165879	0.00574567	17	0.0138939	0.00617021	17
-57.8907	0.0165999	0.00577265	17	0.0138872	0.00618254	17
-57.8887	0.0166125	0.00580007	17	0.013881	0.00619493	17
-57.8868	0.0166258	0.0058279	17	0.0138756	0.00620738	17
-57.8848	0.0166398	0.00585611	17	0.0138707	0.00621984	17
-57.8828	0.0166543	0.00588466	17	0.0138666	0.00623233	17
-57.8809	0.0166696	0.00591345	17	0.0138631	0.00624483	17
-57.8789	0.0166855	0.00594244	17	0.0138604	0.00625729	17
-57.877	0.016702	0.00597165	17	0.0138583	0.00626967	17
-57.875	0.0167192	0.00600112	17	0.0138569	0.00628193	17
-57.8731	0.0167369	0.00603085	17	0.0138562	0.00629401	17
-57.8711	0.0167552	0.0060608	17	0.0138561	0.00630589	17
-57.8692	0.016774	0.00609096	17	0.0138565	0.00631752	17
-57.8672	0.0167934	0.00612129	17	0.0138577	0.00632877	17
-57.8653	0.0168133	0.0061518	17	0.0138596	0.00633954	17
-57.8633	0.0168337	0.00618251	17	0.0138622	0.00634978	17
-57.8614	0.0168548	0.00621346	17	0.0138656	0.00635947	17
-57.8594	0.0168764	0.00624469	17	0.0138697	0.0063686	17
-57.8575	0.0168987	0.00627616	17	0.0138746	0.00637714	17
-57.8555	0.0169216	0.00630781	17	0.0138801	0.00638504	17
-57.8536	0.016945	0.00633969	17	0.0138865	0.00639225	17
-57.8516	0.016969	0.00637182	17	0.0138936	0.00639876	17
-57.8496	0.0169937	0.00640425	17	0.0139014	0.00640451	17
-57.8477	0.0170189	0.00643697	17	0.0139098	0.00640946	17
-57.8457	0.0170447	0.00646996	17	0.0139188	0.00641362	17
-57.8438	0.0170709	0.00650307	17	0.0139283	0.00641703	17
-57.8418	0.0170974	0.00653616	17	0.0139384	0.00641971	17
-57.8399	0.0171242	0.00656915	17	0.0139491	0.00642166	17
-57.8379	0.0171512	0.00660205	17	0.0139604	0.00642288	17
-57.836	0.0171784	0.00663489	17	0.0139724	0.00642336	17
-57.834	0.0172058	0.00666769	17	0.013985	0.00642309	17
-57.8321	0.0172333	0.00670055	17	0.0139982	0.00642206	17
-57.8301	0.0172608	0.00673356	17	0.0140121	0.00642024	17
-57.8282	0.0172883	0.00676668	17	0.0140266	0.00641766	17
-57.8262	0.0173156	0.0067999	17	0.0140416	0.00641434	17
-57.8243	0.0173427	0.00683331	17	0.0140572	0.00641026	17
-57.8223	0.0173697	0.00686695	17	0.0140733	0.00640545	17
-57.8203	0.0173964	0.00690078	17	0.0140896	0.00639997	17
-57.8184	0.017423	0.00693477	17	0.0141063	0.00639386	17
-57.8164	0.0174493	0.00696888	17	0.0141231	0.00638714	17
-57.8145	0.0174754	0.00700304	17	0.0141402	0.00637987	17
-57.8125	0.0175012	0.00703723	17	0.0141573	0.00637211	17
-57.8106	0.0175267	0.00707143	17	0.0141746	0.00636391	17
-57.8086	0.0175519	0.00710567	17	0.0141921	0.00635536	17
-57.8067	0.0175768	0.00713992	17	0.0142096	0.00634648	17
-57.8047	0.0176013	0.00717417	17	0.0142273	0.00633728	17
-57.8028	0.0176255	0.00720838	17	0.0142452	0.00632779	17
-57.8008	0.0176492	0.00724246	17	0.0142633	0.00631807	17
-57.7989	0.0176725	0.0072763	17	0.0142815	0.00630815	17
-57.7969	0.0176953	0.00731001	17	0.0142999	0.00629803	17
-57.795	0.0177178	0.00734367	17	0.0143184	0.00628774	17
-57.793	0.0177398	0.00737727	17	0.0143371	0.00627732	17
-57.7911	0.0177615	0.00741076	17	0.0143559	0.00626679	17
-57.7891	0.0177829	0.00744416	17	0.0143748	0.00625613	17
-57.7871	0.017804	0.0074775	17	0.0143937	0.00624534	17
-57.7852	0.0178248	0.00751078	17	0.0144128	0.00623444	17
-57.7832	0.0178453	0.00754395	17	0.0144319	0.00622347	17
-57.7813	0.0178656	0.00757701	17	0.014451	0.0062125	17
-57.7793	0.0178856	0.00760997	17	0.0144702	0.00620158	17
-57.7774	0.0179053	0.00764274	17	0.0144892	0.00619075	17
-57.7754	0.0179248	0.00767522	17	0.0145082	0.00618009	17
-57.7735	0.0179438	0.00770738	17	0.014527	0.00616963	17
-57.7715	0.0179625	0.00773917	17	0.0145457	0.00615944	17
-57.7696	0.017981	0.00777054	17	0.0145641	0.00614954	17
-57.7676	0.0179991	0.00780149	17	0.0145824	0.00613993	17
-57.7657	0.0180169	0.007832	17	0.0146003	0.00613066	17
-57.7637	0.0180344	0.00786207	17	0.0146178	0.00612174	17
-57.7618	0.0180515	0.00789166	17	0.014635	0.00611317	17
-57.7598	0.0180682	0.00792084	17	0.0146518	0.006105	17
-57.7578	0.0180844	0.00794969	17	0.0146682	0.00609724	17
-57.7559	0.0181	0.0079782	17	0.0146842	0.00608991	17
-57.7539	0.018115	0.00800641	17	0.0146997	0.00608304	17
-57.752	0.0181294	0.00803427	17	0.0147148	0.00607666	17
-57.75	0.0181432	0.00806179	17	0.0147295	0.00607077	17
-57.7481	0.0181563	0.00808894	17	0.0147435	0.00606538	17
-57.7461	0.0181687	0.00811572	17	0.0147571	0.00606054	17
-57.7442	0.0181804	0.00814214	17	0.01477	0.00605632	17
-57.7422	0.0181915	0.00816817	17	0.0147825	0.00605275	17
-57.7403	0.0182019	0.00819379	17	0.0147945	0.0060498	17
-57.7383	0.0182117	0.00821898	17	0.0148061	0.00604741	17
-57.7364	0.0182207	0.00824371	17	0.0148173	0.0060456	17
-57.7344	0.0182291	0.00826796	17	0.0148281	0.00604439	17
-57.7325	0.0182368	0.00829172	17	0.0148385	0.00604383	17
-57.7305	0.0182438	0.008315	17	0.0148485	0.00604397	17
-57.7286	0.01825	0.00833781	17	0.0148581	0.00604484	17
-57.7266	0.0182556	0.00836022	17	0.0148672	0.00604645	17
-57.7246	0.0182605	0.00838224	17	0.014876	0.0060488	17
-57.7227	0.0182648	0.0084039	17	0.0148843	0.00605192	17
-57.7207	0.0182684	0.00842529	17	0.0148923	0.00605576	17
-57.7188	0.0182714	0.00844639	17	0.0148998	0.00606032	17
-57.7168	0.0182739	0.00846727	17	0.0149068	0.00606555	17
-57.7149	0.0182759	0.00848798	17	0.0149134	0.00607138	17
-57.7129	0.0182772	0.00850853	17	0.0149197	0.00607769	17
-57.711	0.018278	0.00852893	17	0.0149256	0.00608443	17
-57.709	0.0182783	0.0085492	17	0.014931	0.0060916	17
-57.7071	0.0182782	0.00856934	17	0.0149362	0.00609914	17
-57.7051	0.0182776	0.00858939	17	0.0149409	0.006107	17
-57.7032	0.0182766	0.00860936	17	0.0149453	0.00611517	17
-57.7012	0.0182752	0.00862927	17	0.0149493	0.00612366	17
-57.6993	0.0182734	0.00864902	17	0.0149529	0.00613244	17
-57.6973	0.0182714	0.00866852	17	0.0149562	0.00614144	17
-57.6954	0.0182691	0.00868783	17	0.0149591	0.00615059	17
-57.6934	0.0182665	0.00870697	17	0.0149617	0.00615983	17
-57.6914	0.0182637	0.00872595	17	0.0149638	0.00616909	17
-57.6895	0.0182606	0.00874469	17	0.0149656	0.0061783	17
-57.6875	0.0182572	0.00876312	17	0.014967	0.00618741	17
-57.6856	0.0182534	0.00878124	17	0.014968	0.0061964	17
-57.6836	0.0182492	0.00879904	17	0.0149687	0.00620526	17
-57.6817	0.0182445	0.00881648	17	0.014969	0.00621394	17
-57.6797	0.0182394	0.00883356	17	0.014969	0.00622243	17
-57.6778	0.018234	0.00885024	17	0.0149685	0.00623071	17
-57.6758	0.0182281	0.00886654	17	0.0149676	0.00623876	17
-57.6739	0.018222	0.00888247	17	0.0149662	0.00624656	17
-57.6719	0.0182155	0.00889803	17	0.0149644	0.00625412	17
-57.67	0.0182087	0.00891324	17	0.0149622	0.00626156	17
-57.668	0.0182017	0.0089281	17	0.0149597	0.00626889	17
-57.6661	0.0181944	0.0089426	17	0.0149568	0.00627614	17
-57.6641	0.0181869	0.00895678	17	0.0149535	0.00628327	17
-57.6621	0.0181791	0.00897069	17	0.01495	0.0062903	17
-57.6602	0.0181711	0.00898432	17	0.0149461	0.00629724	17
-57.6582	0.018163	0.00899761	17	0.014942	0.0063041	17
-57.6563	0.0181547	0.00901051	17	0.0149376	0.00631089	17
-57.6543	0.0181462	0.00902302	17	0.014933	0.00631758	17
-57.6524	0.0181375	0.00903513	17	0.014928	0.00632411	17
-57.6504	0.0181288	0.00904686	17	0.0149228	0.00633047	17
-57.6485	0.0181199	0.00905821	17	0.0149172	0.00633664	17
-57.6465	0.018111	0.0090692	17	0.0149114	0.0063426	17
-57.6446	0.018102	0.00907983	17	0.0149052	0.00634833	17
-57.6426	0.0180931	0.00909013	17	0.0148987	0.00635381	17
-57.6407	0.0180843	0.00910012	17	0.0148921	0.00635905	17
-57.6387	0.0180754	0.0091098	17	0.0148852	0.00636403	17
-57.6368	0.0180666	0.00911917	17	0.0148782	0.00636872	17
-57.6348	0.0180577	0.00912813	17	0.0148709	0.00637309	17
-57.6329	0.0180487	0.00913656	17	0.0148634	0.00637719	17
-57.6309	0.0180396	0.00914446	17	0.0148557	0.00638104	17
-57.6289	0.0180303	0.00915173	17	0.0148478	0.00638461	17
-57.627	0.0180208	0.00915825	17	0.0148397	0.00638793	17
-57.625	0.0180111	0.00916401	17	0.0148315	0.00639097	17
-57.6231	0.0180013	0.00916897	17	0.014823	0.00639382	17
-57.6211	0.0179913	0.00917306	17	0.0148142	0.00639663	17
-57.6192	0.0179811	0.00917632	17	0.0148052	0.00639944	17
-57.6172	0.0179709	0.00917878	17	0.0147961	0.00640238	17
-57.6153	0.0179606	0.00918045	17	0.0147867	0.00640565	17
-57.6133	0.0179502	0.00918131	17	0.0147774	0.00640937	17
-57.6114	0.0179398	0.00918138	17	0.0147679	0.00641352	17
-57.6094	0.0179294	0.00918071	17	0.0147584	0.00641811	17
-57.6075	0.017919	0.00917933	17	0.0147488	0.00642314	17
-57.6055	0.0179085	0.00917725	17	0.0147391	0.00642863	17
-57.6036	0.0178981	0.00917449	17	0.0147294	0.00643455	17
-57.6016	0.0178878	0.00917106	17	0.0147195	0.00644088	17
-57.5996	0.0178774	0.00916695	17	0.0147095	0.0064476	17
-57.5977	0.0178671	0.00916213	17	0.0146993	0.00645467	17
-57.5957	0.0178568	0.00915656	17	0.014689	0.00646209	17
-57.5938	0.0178465	0.00915024	17	0.0146785	0.00646985	17
-57.5918	0.0178361	0.00914319	17	0.0146679	0.00647794	17
-57.5899	0.0178258	0.00913539	17	0.0146571	0.00648632	17
-57.5879	0.0178155	0.00912686	17	0.0146461	0.00649497	17
-57.586	0.0178054	0.00911759	17	0.014635	0.00650386	17
-57.584	0.0177953	0.00910756	17	0.0146238	0.00651302	17
-57.5821	0.0177853	0.00909678	17	0.0146125	0.00652244	17
-57.5801	0.0177754	0.00908524	17	0.0146013	0.00653209	17
-57.5782	0.0177657	0.00907313	17	0.01459	0.00654193	17
-57.5762	0.0177562	0.00906061	17	0.0145788	0.00655182	17
-57.5743	0.0177468	0.00904768	17	0.0145676	0.00656158	17
-57.5723	0.0177376	0.00903434	17	0.0145566	0.00657119	17
-57.5704	0.0177286	0.00902052	17	0.0145457	0.00658063	17
-57.5684	0.0177197	0.00900617	17	0.014535	0.00658987	17
-57.5664	0.0177109	0.00899131	17	0.0145245	0.00659889	17
-57.5645	0.0177023	0.00897593	17	0.0145142	0.0066077	17
-57.5625	0.0176937	0.00896002	17	0.0145041	0.00661628	17
-57.5606	0.0176854	0.0089436	17	0.0144941	0.00662463	17
-57.5586	0.0176772	0.00892671	17	0.0144845	0.00663272	17
-57.5567	0.0176691	0.00890941	17	0.0144751	0.00664056	17
-57.5547	0.0176613	0.00889175	17	0.0144662	0.00664815	17
-57.5528	0.0176537	0.00887383	17	0.0144576	0.0066555	17
-57.5508	0.0176463	0.00885577	17	0.0144494	0.00666263	17
-57.5489	0.0176393	0.0088376	17	0.0144416	0.00666958	17
-57.5469	0.0176327	0.00881934	17	0.0144341	0.00667649	17
-57.545	0.0176263	0.00880099	17	0.0144269	0.00668349	17
-57.543	0.0176204	0.00878255	17	0.0144199	0.00669058	17
-57.5411	0.0176149	0.00876404	17	0.0144133	0.00669775	17
-57.5391	0.0176098	0.00874536	17	0.0144069	0.00670501	17
-57.5371	0.0176049	0.0087264	17	0.0144008	0.00671235	17
-57.5352	0.0176003	0.00870712	17	0.0143949	0.00671977	17
-57.5332	0.017596	0.00868755	17	0.0143894	0.00672729	17
-57.5313	0.0175919	0.00866766	17	0.0143844	0.0067349	17
-57.5293	0.017588	0.00864742	17	0.0143797	0.00674261	17
-57.5274	0.0175844	0.00862688	17	0.0143754	0.00675042	17
-57.5254	0.017581	0.00860605	17	0.0143717	0.00675835	17
-57.5235	0.0175778	0.00858499	17	0.0143683	0.00676641	17
-57.5215	0.017575	0.00856374	17	0.0143655	0.0067746	17
-57.5196	0.0175724	0.00854233	17	0.0143631	0.00678291	17
-57.5176	0.0175701	0.00852078	17	0.0143612	0.00679134	17
-57.5157	0.0175681	0.00849909	17	0.0143597	0.00679989	17
-57.5137	0.0175662	0.00847725	17	0.0143588	0.00680857	17
-57.5118	0.0175644	0.00845522	17	0.0143584	0.00681746	17
-57.5098	0.0175627	0.00843294	17	0.0143585	0.00682665	17
-57.5079	0.017561	0.00841044	17	0.0143594	0.00683621	17
-57.5059	0.0175595	0.0083878	17	0.0143609	0.0068462	17
-57.5039	0.017558	0.00836505	17	0.0143631	0.00685661	17
-57.502	0.0175566	0.00834224	17	0.0143659	0.00686747	17
-57.5	0.0175552	0.00831931	17	0.0143694	0.00687881	17
-57.4981	0.017554	0.0082962	17	0.0143737	0.00689061	17
-57.4961	0.0175527	0.00827298	17	0.0143787	0.00690285	17
-57.4942	0.0175515	0.00824968	17	0.0143845	0.0069155	17
-57.4922	0.0175503	0.00822631	17	0.014391	0.00692854	17
-57.4903	0.017549	0.00820293	17	0.0143983	0.00694211	17
-57.4883	0.0175477	0.0081796	17	0.0144063	0.00695632	17
-57.4864	0.0175463	0.00815651	17	0.0144148	0.00697114	17
-57.4844	0.0175449	0.00813387	17	0.0144238	0.0069865	17
-57.4825	0.0175435	0.00811174	17	0.0144333	0.00700235	17
-57.4805	0.017542	0.00809014	17	0.0144434	0.00701864	17
-57.4786	0.0175405	0.00806911	17	0.0144539	0.00703535	17
-57.4766	0.0175387	0.00804863	17	0.0144651	0.00705247	17
-57.4747	0.0175368	0.00802874	17	0.0144768	0.00706999	17
-57.4727	0.0175348	0.00800953	17	0.0144892	0.00708795	17
-57.4707	0.0175327	0.00799106	17	0.0145023	0.00710635	17
-57.4688	0.0175305	0.00797342	17	0.014516	0.00712519	17
-57.4668	0.0175285	0.00795672	17	0.0145303	0.00714452	17
-57.4649	0.0175265	0.007941	17	0.0145454	0.00716442	17
-57.4629	0.0175245	0.00792628	17	0.0145611	0.00718491	17
-57.461	0.0175226	0.00791256	17	0.0145775	0.00720595	17
-57.459	0.0175207	0.00789989	17	0.0145946	0.0072275	17
-57.4571	0.0175188	0.00788833	17	0.0146124	0.00724951	17
-57.4551	0.0175167	0.00787794	17	0.0146309	0.007272	17
-57.4532	0.0175146	0.00786875	17	0.0146499	0.00729493	17
-57.4512	0.0175122	0.00786079	17	0.0146694	0.00731821	17
-57.4493	0.0175098	0.00785397	17	0.0146893	0.00734181	17
-57.4473	0.0175074	0.00784823	17	0.0147097	0.00736569	17
-57.4454	0.017505	0.00784348	17	0.0147306	0.00738982	17
-57.4434	0.0175026	0.00783966	17	0.0147519	0.00741426	17
-57.4414	0.0175001	0.00783675	17	0.0147737	0.00743899	17
-57.4395	0.0174977	0.00783477	17	0.0147959	0.00746398	17
-57.4375	0.0174952	0.00783368	17	0.0148186	0.0074892	17
-57.4356	0.0174926	0.00783348	17	0.0148417	0.00751466	17
-57.4336	0.01749	0.00783416	17	0.0148652	0.00754034	17
-57.4317	0.0174873	0.00783569	17	0.0148892	0.00756621	17
-57.4297	0.0174846	0.00783806	17	0.0149136	0.00759227	17
-57.4278	0.0174817	0.00784126	17	0.0149384	0.00761859	17
-57.4258	0.0174785	0.0078453	17	0.0149637	0.00764525	17
-57.4239	0.0174751	0.00785016	17	0.0149894	0.00767224	17
-57.4219	0.0174715	0.00785583	17	0.0150156	0.00769949	17
-57.42	0.0174676	0.00786228	17	0.0150423	0.00772699	17
-57.418	0.0174636	0.0078695	17	0.0150693	0.00775474	17
-57.4161	0.0174593	0.0078775	17	0.0150967	0.00778272	17
-57.4141	0.017455	0.00788629	17	0.0151244	0.00781097	17
-57.4122	0.0174505	0.00789591	17	0.0151524	0.00783942	17
-57.4102	0.0174459	0.00790639	17	0.0151805	0.007868	17
-57.4082	0.0174411	0.00791768	17	0.0152088	0.0078967	17
-57.4063	0.0174362	0.00792972	17	0.0152372	0.00792557	17
-57.4043	0.0174311	0.00794246	17	0.0152655	0.0079547	17
-57.4024	0.0174258	0.00795583	17	0.0152938	0.00798409	17
-57.4004	0.0174202	0.00796975	17	0.015322	0.00801378	17
-57.3985	0.0174144	0.00798421	17	0.0153503	0.00804379	17
-57.3965	0.0174083	0.00799915	17	0.0153786	0.00807411	17
-57.3946	0.017402	0.00801453	17	0.0154069	0.00810475	17
-57.3926	0.0173953	0.00803022	17	0.0154352	0.00813576	17
-57.3907	0.0173884	0.00804606	17	0.0154636	0.00816714	17
-57.3887	0.0173812	0.00806187	17	0.0154919	0.00819877	17
-57.3868	0.0173737	0.00807752	17	0.0155201	0.00823057	17
-57.3848	0.0173659	0.00809303	17	0.0155481	0.00826251	17
-57.3829	0.0173579	0.00810841	17	0.015576	0.00829454	17
-57.3809	0.0173497	0.00812364	17	0.0156037	0.00832667	17
-57.3789	0.0173412	0.00813874	17	0.0156312	0.00835882	17
-57.377	0.0173324	0.00815366	17	0.0156584	0.00839089	17
-57.375	0.0173233	0.00816836	17	0.0156852	0.00842287	17
-57.3731	0.0173141	0.00818281	17	0.0157118	0.00845477	17
-57.3711	0.0173047	0.00819698	17	0.0157381	0.00848657	17
-57.3692	0.0172951	0.0082108	17	0.0157642	0.00851826	17
-57.3672	0.0172853	0.00822432	17	0.01579	0.00854984	17
-57.3653	0.0172756	0.00823757	17	0.0158156	0.00858136	17
-57.3633	0.0172658	0.00825052	17	0.0158409	0.0086129	17
-57.3614	0.0172561	0.00826311	17	0.0158658	0.00864448	17
-57.3594	0.0172463	0.00827533	17	0.0158904	0.0086761	17
-57.3575	0.0172365	0.00828717	17	0.0159147	0.00870773	17
-57.3555	0.0172267	0.00829863	17	0.0159387	0.00873937	17
-57.3536	0.0172168	0.00830973	17	0.0159624	0.00877103	17
-57.3516	0.0172068	0.00832045	17	0.0159857	0.0088027	17
-57.3497	0.0171967	0.00833078	17	0.0160087	0.00883437	17
-57.3477	0.0171864	0.00834064	17	0.0160313	0.00886606	17
-57.3457	0.017176	0.00834995	17	0.0160536	0.00889777	17
-57.3438	0.0171654	0.00835873	17	0.0160755	0.00892949	17
-57.3418	0.0171548	0.00836701	17	0.016097	0.00896123	17
-57.3399	0.0171441	0.00837485	17	0.0161181	0.00899297	17
-57.3379	0.0171333	0.00838233	17	0.0161387	0.00902471	17
-57.336	0.0171226	0.00838945	17	0.016159	0.00905647	17
-57.334	0.0171118	0.00839619	17	0.0161788	0.00908822	17
-57.3321	0.0171009	0.00840257	17	0.0161983	0.00911995	17
-57.3301	0.0170899	0.00840854	17	0.0162174	0.00915161	17
-57.3282	0.0170787	0.00841406	17	0.016236	0.00918319	17
-57.3262	0.0170675	0.00841912	17	0.0162541	0.00921465	17
-57.3243	0.0170563	0.00842371	17	0.016272	0.00924601	17
-57.3223	0.0170451	0.0084278	17	0.0162896	0.00927725	17
-57.3204	0.0170338	0.00843136	17	0.0163069	0.00930834	17
-57.3184	0.0170226	0.00843438	17	0.0163238	0.00933927	17
-57.3164	0.0170113	0.00843687	17	0.0163405	0.00937	17
-57.3145	0.017	0.00843887	17	0.0163568	0.00940051	17
-57.3125	0.0169886	0.00844045	17	0.0163728	0.00943074	17
-57.3106	0.0169771	0.00844159	17	0.0163884	0.00946068	17
-57.3086	0.0169655	0.00844228	17	0.0164037	0.00949027	17
-57.3067	0.0169539	0.00844247	17	0.0164185	0.00951949	17
-57.3047	0.0169423	0.00844219	17	0.0164328	0.00954822	17
-57.3028	0.0169306	0.00844141	17	0.0164466	0.0095763	17
-57.3008	0.0169188	0.00844022	17	0.0164599	0.00960371	17
-57.2989	0.016907	0.00843871	17	0.0164726	0.00963043	17
-57.2969	0.0168953	0.00843687	17	0.0164846	0.0096564	17
-57.295	0.0168834	0.00843475	17	0.0164961	0.00968163	17
-57.293	0.0168714	0.00843238	17	0.016507	0.00970609	17
-57.2911	0.0168591	0.00842977	17	0.0165173	0.00972977	17
-57.2891	0.0168466	0.00842694	17	0.0165269	0.00975265	17
-57.2872	0.0168338	0.00842381	17	0.0165359	0.00977471	17
-57.2852	0.0168207	0.00842029	17	0.0165443	0.00979595	17
-57.2832	0.0168073	0.0084164	17	0.016552	0.00981634	17
-57.2813	0.0167937	0.00841214	17	0.0165592	0.00983586	17
-57.2793	0.0167797	0.00840751	17	0.0165658	0.00985447	17
-57.2774	0.0167653	0.00840249	17	0.0165718	0.00987218	17
-57.2754	0.0167506	0.00839712	17	0.0165772	0.00988895	17
-57.2735	0.0167356	0.00839139	17	0.0165819	0.00990476	17
-57.2715	0.0167203	0.00838532	17	0.0165861	0.00991957	17
-57.2696	0.0167048	0.00837893	17	0.0165896	0.00993337	17
-57.2676	0.0166889	0.00837225	17	0.0165924	0.00994612	17
-57.2657	0.0166728	0.00836527	17	0.0165946	0.00995784	17
-57.2637	0.0166564	0.00835799	17	0.0165962	0.0099685	17
-57.2618	0.0166397	0.00835045	17	0.0165972	0.00997839	17
-57.2598	0.0166228	0.00834264	17	0.0165978	0.00998779	17
-57.2579	0.0166057	0.00833456	17	0.016598	0.0099967	17
-57.2559	0.0165884	0.00832618	17	0.0165978	0.0100051	17
-57.254	0.0165709	0.00831752	17	0.0165972	0.0100131	17
-57.252	0.0165532	0.00830861	17	0.0165962	0.0100206	17
-57.25	0.0165354	0.00829952	17	0.0165948	0.0100274	17
-57.2481	0.0165174	0.00829029	17	0.016593	0.0100335	17
-57.2461	0.0164994	0.00828095	17	0.0165908	0.0100388	17
-57.2442	0.0164814	0.0082715	17	0.0165882	0.0100434	17
-57.2422	0.0164635	0.00826193	17	0.0165853	0.0100474	17
-57.2403	0.0164458	0.00825226	17	0.016582	0.0100508	17
-57.2383	0.016428	0.00824254	17	0.0165784	0.0100537	17
-57.2364	0.0164104	0.00823279	17	0.0165743	0.010056	17
-57.2344	0.0163929	0.00822296	17	0.0165698	0.0100579	17
-57.2325	0.0163756	0.00821304	17	0.0165648	0.0100593	17
-57.2305	0.0163584	0.00820304	17	0.0165595	0.0100601	17
-57.2286	0.0163415	0.00819301	17	0.0165539	0.0100605	17
-57.2266	0.0163248	0.00818294	17	0.016548	0.0100603	17
-57.2247	0.0163084	0.00817283	17	0.0165419	0.0100597	17
-57.2227	0.016292	0.00816269	17	0.0165356	0.0100586	17
-57.2207	0.0162759	0.00815251	17	0.0165291	0.0100569	17
-57.2188	0.0162599	0.00814227	17	0.0165224	0.0100548	17
-57.2168	0.016244	0.00813194	17	0.0165154	0.0100521	17
-57.2149	0.0162284	0.0081215	17	0.0165083	0.0100489	17
-57.2129	0.0162129	0.00811097	17	0.0165011	0.0100451	17
-57.211	0.0161975	0.00810035	17	0.0164936	0.0100407	17
-57.209	0.0161824	0.00808964	17	0.0164859	0.0100358	17
-57.2071	0.0161673	0.00807882	17	0.0164779	0.0100302	17
-57.2051	0.0161524	0.00806789	17	0.0164697	0.0100241	17
-57.2032	0.0161376	0.00805685	17	0.0164613	0.0100175	17
-57.2012	0.0161228	0.00804569	17	0.0164526	0.0100102	17
-57.1993	0.0161081	0.00803441	17	0.0164437	0.0100024	17
-57.1973	0.0160934	0.00802307	17	0.0164345	0.00999405	17
-57.1954	0.0160787	0.00801173	17	0.0164251	0.0099851	17
-57.1934	0.0160639	0.0080004	17	0.0164155	0.00997558	17
-57.1915	0.016049	0.00798905	17	0.0164056	0.0099655	17
-57.1895	0.016034	0.00797767	17	0.0163956	0.00995486	17
-57.1875	0.0160191	0.00796626	17	0.0163853	0.00994365	17
-57.1856	0.0160041	0.00795481	17	0.0163748	0.00993187	17
-57.1836	0.0159891	0.0079433	17	0.016364	0.00991953	17
-57.1817	0.0159741	0.00793172	17	0.016353	0.00990663	17
-57.1797	0.0159591	0.0079201	17	0.0163418	0.00989316	17
-57.1778	0.015944	0.00790848	17	0.0163303	0.00987913	17
-57.1758	0.0159289	0.00789692	17	0.0163186	0.00986455	17
-57.1739	0.0159137	0.00788548	17	0.0163067	0.00984941	17
-57.1719	0.0158985	0.00787423	17	0.0162946	0.00983376	17
-57.17	0.0158832	0.00786323	17	0.0162822	0.00981746	17
-57.168	0.0158679	0.00785248	17	0.0162697	0.00980038	17
-57.1661	0.0158525	0.00784196	17	0.0162569	0.00978254	17
-57.1641	0.0158373	0.0078316	17	0.0162439	0.00976395	17
-57.1622	0.0158221	0.00782138	17	0.0162307	0.00974462	17
-57.1602	0.0158069	0.00781124	17	0.0162174	0.00972454	17
-57.1582	0.0157918	0.00780118	17	0.0162039	0.00970374	17
-57.1563	0.0157767	0.00779121	17	0.0161902	0.00968221	17
-57.1543	0.0157616	0.00778136	17	0.0161764	0.00965997	17
-57.1524	0.0157466	0.00777164	17	0.0161624	0.00963705	17
-57.1504	0.0157316	0.00776205	17	0.0161483	0.00961346	17
-57.1485	0.0157166	0.00775261	17	0.016134	0.00958923	17
-57.1465	0.0157017	0.00774327	17	0.0161197	0.00956438	17
-57.1446	0.0156867	0.00773397	17	0.0161055	0.0095389	17
-57.1426	0.0156718	0.00772469	17	0.0160915	0.0095128	17
-57.1407	0.0156568	0.00771541	17	0.0160776	0.00948613	17
-57.1387	0.0156418	0.007706	17	0.0160637	0.0094589	17
-57.1368	0.0156268	0.00769649	17	0.0160499	0.00943114	17
-57.1348	0.0156119	0.00768689	17	0.0160362	0.00940286	17
-57.1329	0.015597	0.00767728	17	0.0160225	0.0093741	17
-57.1309	0.0155824	0.00766771	17	0.0160088	0.00934486	17
-57.129	0.015568	0.0076582	17	0.0159952	0.00931519	17
-57.127	0.0155538	0.00764873	17	0.0159817	0.00928511	17
-57.125	0.0155397	0.00763934	17	0.0159683	0.00925464	17
-57.1231	0.0155258	0.00763009	17	0.015955	0.00922379	17
-57.1211	0.0155122	0.00762104	17	0.0159418	0.00919259	17
-57.1192	0.0154988	0.00761217	17	0.0159288	0.00916105	17
-57.1172	0.0154857	0.00760345	17	0.0159157	0.00912917	17
-57.1153	0.0154727	0.00759485	17	0.0159027	0.00909684	17
-57.1133	0.0154599	0.00758637	17	0.0158896	0.00906383	17
-57.1114	0.0154475	0.00757802	17	0.0158763	0.00903004	17
-57.1094	0.0154352	0.00756981	17	0.0158629	0.0089955	17
-57.1075	0.015423	0.00756171	17	0.0158493	0.00896027	17
-57.1055	0.015411	0.00755366	17	0.0158357	0.0089244	17
-57.1036	0.0153992	0.00754571	17	0.0158219	0.00888794	17
-57.1016	0.0153875	0.00753788	17	0.0158082	0.00885096	17
-57.0997	0.015376	0.00753026	17	0.0157944	0.00881348	17
-57.0977	0.0153647	0.00752291	17	0.0157807	0.00877555	17
-57.0958	0.0153538	0.00751591	17	0.0157669	0.00873723	17
-57.0938	0.0153432	0.00750929	17	0.0157532	0.00869856	17
-57.0918	0.0153331	0.00750307	17	0.0157396	0.00865974	17
-57.0899	0.0153233	0.00749729	17	0.0157261	0.00862094	17
-57.0879	0.0153138	0.00749195	17	0.0157128	0.00858223	17
-57.086	0.0153048	0.00748708	17	0.0156997	0.00854364	17
-57.084	0.0152963	0.00748268	17	0.0156868	0.00850525	17
-57.0821	0.0152882	0.00747877	17	0.015674	0.0084671	17
-57.0801	0.0152806	0.00747534	17	0.0156614	0.00842923	17
-57.0782	0.0152735	0.00747237	17	0.0156488	0.0083917	17
-57.0762	0.0152668	0.00746985	17	0.0156365	0.00835462	17
-57.0743	0.0152605	0.00746773	17	0.0156241	0.00831808	17
-57.0723	0.0152546	0.007466	17	0.0156118	0.00828217	17
-57.0704	0.0152491	0.00746465	17	0.0155995	0.00824698	17
-57.0684	0.0152439	0.00746367	17	0.0155872	0.00821254	17
-57.0665	0.0152391	0.00746307	17	0.0155748	0.0081789	17
-57.0645	0.0152346	0.00746286	17	0.0155625	0.00814611	17
-57.0625	0.0152305	0.00746308	17	0.0155501	0.00811423	17
-57.0606	0.015227	0.00746379	17	0.0155378	0.00808329	17
-57.0586	0.015224	0.00746501	17	0.0155256	0.00805332	17
-57.0567	0.0152216	0.00746675	17	0.0155134	0.00802436	17
-57.0547	0.0152197	0.00746902	17	0.0155014	0.00799646	17
-57.0528	0.0152185	0.00747184	17	0.0154894	0.00796962	17
-57.0508	0.0152178	0.00747518	17	0.0154774	0.00794387	17
-57.0489	0.0152176	0.00747901	17	0.0154656	0.00791921	17
-57.0469	0.0152179	0.00748331	17	0.0154537	0.00789572	17
-57.045	0.0152186	0.00748807	17	0.0154421	0.00787348	17
-57.043	0.0152199	0.0074933	17	0.0154305	0.00785249	17
-57.0411	0.0152215	0.00749901	17	0.0154191	0.00783273	17
-57.0391	0.0152236	0.00750522	17	0.0154078	0.00781423	17
-57.0372	0.0152261	0.00751191	17	0.0153965	0.00779698	17
-57.0352	0.0152291	0.00751905	17	0.0153854	0.00778096	17
-57.0333	0.0152327	0.00752665	17	0.0153742	0.00776614	17
-57.0313	0.0152367	0.00753471	17	0.0153631	0.00775253	17
-57.0293	0.0152413	0.00754323	17	0.015352	0.00774022	17
-57.0274	0.0152462	0.0075522	17	0.0153409	0.00772926	17
-57.0254	0.0152517	0.00756164	17	0.0153299	0.00771961	17
-57.0235	0.0152577	0.00757158	17	0.015319	0.00771125	17
-57.0215	0.0152642	0.00758202	17	0.0153081	0.00770414	17
-57.0196	0.0152712	0.00759291	17	0.0152974	0.00769824	17
-57.0176	0.0152788	0.00760424	17	0.0152868	0.0076935	17
-57.0157	0.0152871	0.007616	17	0.0152763	0.00768987	17
-57.0137	0.0152959	0.00762817	17	0.015266	0.00768728	17
-57.0118	0.0153053	0.0076407	17	0.0152557	0.0076857	17
-57.0098	0.0153154	0.00765358	17	0.0152454	0.00768501	17
-57.0079	0.015326	0.00766677	17	0.0152352	0.00768511	17
-57.0059	0.0153372	0.00768022	17	0.015225	0.00768597	17
-57.004	0.015349	0.00769392	17	0.0152148	0.00768752	17
-57.002	0.0153614	0.00770786	17	0.0152046	0.00768969	17
-57	0.0153743	0.00772201	17	0.0151945	0.00769244	17
-56.9981	0.0153879	0.00773637	17	0.0151844	0.00769576	17
-56.9961	0.015402	0.00775091	17	0.0151743	0.00769962	17
-56.9942	0.0154167	0.00776562	17	0.0151641	0.00770402	17
-56.9922	0.0154319	0.0077805	17	0.015154	0.00770896	17
-56.9903	0.0154479	0.00779555	17	0.0151437	0.00771438	17
-56.9883	0.0154645	0.00781077	17	0.0151334	0.00772026	17
-56.9864	0.0154817	0.00782611	17	0.0151229	0.00772655	17
-56.9844	0.0154996	0.00784154	17	0.0151125	0.00773324	17
-56.9825	0.0155181	0.00785703	17	0.0151019	0.00774028	17
-56.9805	0.0155372	0.00787259	17	0.0150913	0.00774765	17
-56.9786	0.0155569	0.00788819	17	0.0150806	0.00775531	17
-56.9766	0.0155772	0.00790383	17	0.0150698	0.0077632	17
-56.9747	0.0155982	0.00791954	17	0.0150588	0.00777126	17
-56.9727	0.0156199	0.00793532	17	0.0150476	0.00777942	17
-56.9708	0.0156423	0.00795108	17	0.0150363	0.00778755	17
-56.9688	0.0156653	0.00796679	17	0.0150247	0.00779552	17
-56.9668	0.0156889	0.00798243	17	0.015013	0.00780331	17
-56.9649	0.015713	0.00799796	17	0.015001	0.00781089	17
-56.9629	0.0157374	0.0080134	17	0.0149889	0.00781816	17
-56.961	0.0157622	0.00802877	17	0.0149765	0.00782505	17
-56.959	0.0157874	0.00804408	17	0.0149638	0.00783158	17
-56.9571	0.015813	0.00805926	17	0.014951	0.0078378	17
-56.9551	0.0158388	0.00807429	17	0.0149379	0.00784374	17
-56.9532	0.015865	0.00808914	17	0.0149245	0.00784937	17
-56.9512	0.0158915	0.0081038	17	0.014911	0.00785474	17
-56.9493	0.0159183	0.00811825	17	0.0148973	0.00785987	17
-56.9473	0.0159453	0.00813261	17	0.0148834	0.00786476	17
-56.9454	0.0159725	0.00814702	17	0.0148695	0.0078694	17
-56.9434	0.0159998	0.00816148	17	0.0148554	0.00787383	17
-56.9415	0.0160272	0.00817594	17	0.0148412	0.00787805	17
-56.9395	0.0160546	0.00819034	17	0.0148268	0.00788201	17
-56.9375	0.0160822	0.00820462	17	0.0148123	0.00788567	17
-56.9356	0.0161098	0.00821877	17	0.0147978	0.00788902	17
-56.9336	0.0161374	0.00823274	17	0.0147831	0.00789203	17
-56.9317	0.016165	0.00824652	17	0.0147683	0.00789467	17
-56.9297	0.0161928	0.00826004	17	0.0147533	0.00789692	17
-56.9278	0.0162206	0.0082733	17	0.0147383	0.00789879	17
-56.9258	0.0162487	0.00828634	17	0.0147231	0.00790023	17
-56.9239	0.0162769	0.00829916	17	0.0147078	0.00790117	17
-56.9219	0.0163052	0.00831176	17	0.0146923	0.00790155	17
-56.92	0.0163337	0.0083241	17	0.0146767	0.00790142	17
-56.918	0.0163622	0.00833612	17	0.014661	0.00790074	17
-56.9161	0.0163907	0.00834783	17	0.0146451	0.00789948	17
-56.9141	0.0164193	0.00835921	17	0.014629	0.00789764	17
-56.9122	0.0164478	0.00837018	17	0.0146129	0.00789521	17
-56.9102	0.0164761	0.00838069	17	0.0145966	0.00789222	17
-56.9083	0.0165043	0.00839073	17	0.0145802	0.00788867	17
-56.9063	0.0165323	0.00840029	17	0.0145636	0.0078846	17
-56.9043	0.01656	0.00840936	17	0.0145471	0.00788003	17
-56.9024	0.0165875	0.00841794	17	0.0145305	0.00787501	17
-56.9004	0.0166146	0.00842604	17	0.0145139	0.00786955	17
-56.8985	0.0166414	0.00843368	17	0.0144973	0.00786357	17
-56.8965	0.0166679	0.00844087	17	0.0144807	0.00785705	17
-56.8946	0.0166942	0.0084476	17	0.014464	0.00784998	17
-56.8926	0.0167201	0.0084539	17	0.0144474	0.00784239	17
-56.8907	0.0167457	0.00845977	17	0.0144308	0.00783429	17
-56.8887	0.0167709	0.00846522	17	0.0144141	0.00782564	17
-56.8868	0.0167956	0.00847034	17	0.0143974	0.00781646	17
-56.8848	0.0168199	0.00847521	17	0.0143806	0.00780676	17
-56.8829	0.0168438	0.00847986	17	0.0143637	0.00779652	17
-56.8809	0.0168672	0.00848425	17	0.0143468	0.00778572	17
-56.879	0.0168901	0.00848838	17	0.0143298	0.00777429	17
-56.877	0.0169124	0.00849226	17	0.0143127	0.00776217	17
-56.8751	0.0169343	0.00849595	17	0.0142955	0.00774935	17
-56.8731	0.0169557	0.00849951	17	0.0142783	0.0077359	17
-56.8711	0.0169767	0.008503	17	0.0142612	0.00772193	17
-56.8692	0.0169972	0.00850656	17	0.0142441	0.00770747	17
-56.8672	0.0170174	0.00851034	17	0.0142271	0.00769253	17
-56.8653	0.0170371	0.00851439	17	0.0142102	0.00767714	17
-56.8633	0.0170565	0.00851878	17	0.0141934	0.00766133	17
-56.8614	0.0170755	0.00852361	17	0.0141767	0.00764512	17
-56.8594	0.017094	0.00852887	17	0.01416	0.00762852	17
-56.8575	0.0171121	0.00853458	17	0.0141435	0.0076116	17
-56.8555	0.0171299	0.00854078	17	0.0141271	0.00759441	17
-56.8536	0.0171472	0.0085475	17	0.0141109	0.00757691	17
-56.8516	0.0171641	0.00855477	17	0.0140949	0.00755911	17
-56.8497	0.0171806	0.00856261	17	0.0140792	0.00754102	17
-56.8477	0.0171966	0.00857105	17	0.0140637	0.00752264	17
-56.8458	0.0172122	0.00858011	17	0.0140485	0.00750398	17
-56.8438	0.0172272	0.00858982	17	0.0140337	0.0074851	17
-56.8418	0.0172417	0.00860014	17	0.0140192	0.00746605	17
-56.8399	0.0172557	0.00861106	17	0.0140049	0.00744687	17
-56.8379	0.0172689	0.00862256	17	0.013991	0.00742767	17
-56.836	0.0172816	0.00863461	17	0.0139775	0.00740853	17
-56.834	0.0172935	0.00864724	17	0.0139644	0.0073895	17
-56.8321	0.0173048	0.00866048	17	0.0139516	0.00737068	17
-56.8301	0.0173155	0.00867439	17	0.0139392	0.00735218	17
-56.8282	0.0173256	0.00868907	17	0.0139272	0.00733403	17
-56.8262	0.0173352	0.00870458	17	0.0139157	0.00731627	17
-56.8243	0.0173442	0.00872096	17	0.0139046	0.00729893	17
-56.8223	0.0173527	0.00873816	17	0.0138938	0.00728203	17
-56.8204	0.0173605	0.0087562	17	0.0138833	0.00726562	17
-56.8184	0.0173677	0.00877508	17	0.0138731	0.00724976	17
-56.8165	0.0173743	0.00879479	17	0.0138632	0.00723449	17
-56.8145	0.0173804	0.00881534	17	0.0138537	0.00721985	17
-56.8126	0.0173859	0.00883673	17	0.0138445	0.00720585	17
-56.8106	0.0173908	0.00885898	17	0.0138356	0.00719252	17
-56.8086	0.0173953	0.00888207	17	0.0138271	0.0071799	17
-56.8067	0.0173993	0.00890598	17	0.013819	0.00716804	17
-56.8047	0.0174028	0.00893072	17	0.0138112	0.00715696	17
-56.8028	0.0174059	0.00895629	17	0.0138039	0.00714667	17
-56.8008	0.0174086	0.00898266	17	0.0137971	0.0071372	17
-56.7989	0.0174109	0.00900975	17	0.0137908	0.00712856	17
-56.7969	0.0174128	0.00903745	17	0.0137849	0.00712076	17
-56.795	0.0174142	0.00906574	17	0.0137797	0.00711381	17
-56.793	0.0174153	0.00909458	17	0.013775	0.00710769	17
-56.7911	0.017416	0.00912402	17	0.0137708	0.0071024	17
-56.7891	0.0174165	0.00915411	17	0.0137674	0.00709793	17
-56.7872	0.0174166	0.00918484	17	0.0137646	0.00709429	17
-56.7852	0.0174164	0.00921618	17	0.0137625	0.00709135	17
-56.7833	0.0174159	0.0092481	17	0.0137613	0.00708894	17
-56.7813	0.0174151	0.00928059	17	0.013761	0.00708719	17
-56.7793	0.0174141	0.00931361	17	0.0137617	0.00708626	17
-56.7774	0.0174129	0.0093471	17	0.0137635	0.00708624	17
-56.7754	0.0174114	0.00938101	17	0.0137663	0.0070871	17
-56.7735	0.0174098	0.00941529	17	0.0137701	0.00708882	17
-56.7715	0.017408	0.00944984	17	0.013775	0.00709141	17
-56.7696	0.0174058	0.00948453	17	0.0137809	0.00709484	17
-56.7676	0.0174035	0.00951921	17	0.0137879	0.00709911	17
-56.7657	0.017401	0.00955371	17	0.0137959	0.00710418	17
-56.7637	0.0173983	0.009588	17	0.0138049	0.00711008	17
-56.7618	0.0173954	0.00962203	17	0.013815	0.00711682	17
-56.7598	0.0173923	0.00965577	17	0.0138261	0.00712423	17
-56.7579	0.0173891	0.0096892	17	0.0138381	0.00713216	17
-56.7559	0.0173858	0.0097223	17	0.0138509	0.00714057	17
-56.754	0.0173822	0.00975503	17	0.0138646	0.00714946	17
-56.752	0.0173784	0.00978735	17	0.013879	0.0071588	17
-56.7501	0.0173745	0.00981918	17	0.0138943	0.00716856	17
-56.7481	0.0173704	0.00985044	17	0.0139103	0.00717873	17
-56.7461	0.0173662	0.00988109	17	0.0139271	0.00718931	17
-56.7442	0.0173618	0.00991112	17	0.0139446	0.00720029	17
-56.7422	0.0173572	0.00994041	17	0.0139627	0.00721167	17
-56.7403	0.0173524	0.00996886	17	0.0139816	0.00722343	17
-56.7383	0.0173472	0.00999642	17	0.0140011	0.00723554	17
-56.7364	0.0173418	0.010023	17	0.0140212	0.007248	17
-56.7344	0.0173363	0.0100487	17	0.014042	0.00726079	17
-56.7325	0.0173305	0.0100733	17	0.0140635	0.00727385	17
-56.7305	0.0173245	0.010097	17	0.0140856	0.00728715	17
-56.7286	0.0173183	0.0101196	17	0.0141083	0.00730063	17
-56.7266	0.0173121	0.0101411	17	0.0141314	0.00731423	17
-56.7247	0.0173056	0.0101616	17	0.014155	0.00732791	17
-56.7227	0.017299	0.0101809	17	0.0141789	0.00734163	17
-56.7208	0.0172922	0.010199	17	0.0142031	0.00735535	17
-56.7188	0.0172852	0.010216	17	0.0142277	0.00736906	17
-56.7169	0.0172781	0.0102318	17	0.0142526	0.00738273	17
-56.7149	0.0172707	0.0102464	17	0.0142779	0.00739631	17
-56.7129	0.017263	0.0102598	17	0.0143034	0.0074098	17
-56.711	0.017255	0.0102721	17	0.0143292	0.00742323	17
-56.709	0.0172468	0.0102831	17	0.0143554	0.00743657	17
-56.7071	0.0172383	0.0102929	17	0.014382	0.00744989	17
-56.7051	0.0172296	0.0103015	17	0.014409	0.0074632	17
-56.7032	0.0172206	0.0103088	17	0.0144364	0.00747643	17
-56.7012	0.0172113	0.0103148	17	0.0144642	0.00748953	17
-56.6993	0.0172018	0.0103195	17	0.0144924	0.00750241	17
-56.6973	0.017192	0.0103229	17	0.014521	0.00751507	17
-56.6954	0.017182	0.0103251	17	0.0145499	0.00752746	17
-56.6934	0.0171718	0.0103261	17	0.0145792	0.0075396	17
-56.6915	0.0171615	0.010326	17	0.0146087	0.00755153	17
-56.6895	0.0171512	0.0103247	17	0.0146386	0.00756325	17
-56.6876	0.0171408	0.0103225	17	0.0146687	0.00757471	17
-56.6856	0.0171304	0.0103194	17	0.0146991	0.00758586	17
-56.6836	0.01712	0.0103154	17	0.0147296	0.00759669	17
-56.6817	0.0171096	0.0103105	17	0.0147604	0.00760718	17
-56.6797	0.0170993	0.0103046	17	0.0147914	0.00761733	17
-56.6778	0.0170891	0.0102978	17	0.0148226	0.00762717	17
-56.6758	0.017079	0.0102901	17	0.0148541	0.00763675	17
-56.6739	0.017069	0.0102815	17	0.0148859	0.00764605	17
-56.6719	0.0170591	0.0102718	17	0.014918	0.00765506	17
-56.67	0.0170493	0.010261	17	0.0149504	0.0076638	17
-56.668	0.0170396	0.0102489	17	0.014983	0.00767228	17
-56.6661	0.01703	0.0102356	17	0.0150159	0.00768056	17
-56.6641	0.0170206	0.0102211	17	0.0150489	0.00768869	17
-56.6622	0.0170114	0.0102054	17	0.0150821	0.00769663	17
-56.6602	0.0170022	0.0101885	17	0.0151154	0.00770438	17
-56.6583	0.0169933	0.0101705	17	0.0151489	0.00771197	17
-56.6563	0.0169846	0.0101515	17	0.0151824	0.00771948	17
-56.6544	0.0169761	0.0101315	17	0.015216	0.00772704	17
-56.6524	0.0169677	0.0101104	17	0.0152498	0.0077347	17
-56.6504	0.0169596	0.0100883	17	0.0152837	0.0077425	17
-56.6485	0.0169517	0.0100653	17	0.0153177	0.00775048	17
-56.6465	0.0169439	0.0100412	17	0.0153517	0.00775869	17
-56.6446	0.0169364	0.0100162	17	0.0153857	0.00776722	17
-56.6426	0.0169291	0.0099902	17	0.0154196	0.00777616	17
-56.6407	0.016922	0.00996326	17	0.0154534	0.00778557	17
-56.6387	0.0169151	0.00993544	17	0.0154869	0.00779549	17
-56.6368	0.0169083	0.0099068	17	0.0155202	0.0078059	17
-56.6348	0.0169017	0.00987743	17	0.0155533	0.00781683	17
-56.6329	0.0168953	0.00984742	17	0.0155861	0.00782825	17
-56.6309	0.016889	0.00981672	17	0.0156186	0.00784018	17
-56.629	0.0168828	0.00978529	17	0.0156509	0.00785261	17
-56.627	0.0168767	0.00975314	17	0.0156828	0.00786557	17
-56.6251	0.0168707	0.00972028	17	0.0157144	0.0078791	17
-56.6231	0.0168648	0.00968672	17	0.0157455	0.00789322	17
-56.6211	0.0168591	0.0096524	17	0.0157763	0.00790802	17
-56.6192	0.0168534	0.00961727	17	0.0158067	0.00792363	17
-56.6172	0.016848	0.00958133	17	0.0158368	0.00794006	17
-56.6153	0.0168426	0.0095446	17	0.0158665	0.00795731	17
-56.6133	0.0168374	0.00950711	17	0.0158958	0.00797539	17
-56.6114	0.0168324	0.00946893	17	0.0159247	0.00799431	17
-56.6094	0.0168275	0.00943013	17	0.0159533	0.00801411	17
-56.6075	0.0168228	0.00939072	17	0.0159815	0.00803481	17
-56.6055	0.0168182	0.00935073	17	0.0160094	0.0080564	17
-56.6036	0.0168138	0.0093102	17	0.0160369	0.00807883	17
-56.6016	0.0168097	0.00926925	17	0.0160641	0.00810205	17
-56.5997	0.0168058	0.00922802	17	0.0160908	0.008126	17
-56.5977	0.0168022	0.00918642	17	0.0161171	0.00815069	17
-56.5958	0.0167988	0.00914438	17	0.0161431	0.00817609	17
-56.5938	0.0167955	0.00910185	17	0.0161687	0.0082022	17
-56.5919	0.0167923	0.00905879	17	0.0161939	0.008229	17
-56.5899	0.0167893	0.00901525	17	0.0162188	0.00825636	17
-56.5879	0.0167864	0.0089712	17	0.0162432	0.00828416	17
-56.586	0.0167837	0.00892665	17	0.0162672	0.00831237	17
-56.584	0.0167811	0.00888159	17	0.0162908	0.00834095	17
-56.5821	0.0167786	0.00883599	17	0.016314	0.00836984	17
-56.5801	0.0167762	0.0087899	17	0.0163368	0.00839902	17
-56.5782	0.0167739	0.00874338	17	0.0163592	0.00842847	17
-56.5762	0.0167719	0.00869651	17	0.016381	0.00845817	17
-56.5743	0.0167699	0.00864931	17	0.0164024	0.00848809	17
-56.5723	0.0167681	0.00860188	17	0.0164233	0.00851825	17
-56.5704	0.0167665	0.00855431	17	0.0164437	0.00854866	17
-56.5684	0.0167651	0.00850668	17	0.0164635	0.00857942	17
-56.5665	0.0167639	0.00845906	17	0.0164829	0.00861058	17
-56.5645	0.016763	0.00841147	17	0.0165019	0.00864214	17
-56.5626	0.0167623	0.00836392	17	0.0165203	0.00867403	17
-56.5606	0.0167619	0.00831635	17	0.0165382	0.00870619	17
-56.5586	0.0167616	0.00826874	17	0.0165556	0.00873856	17
-56.5567	0.0167615	0.00822113	17	0.0165725	0.0087711	17
-56.5547	0.0167614	0.00817353	17	0.0165889	0.00880371	17
-56.5528	0.0167615	0.00812599	17	0.0166048	0.0088363	17
-56.5508	0.0167617	0.00807853	17	0.0166203	0.00886883	17
-56.5489	0.016762	0.00803121	17	0.0166354	0.00890128	17
-56.5469	0.0167624	0.00798408	17	0.01665	0.00893363	17
-56.545	0.0167629	0.00793723	17	0.0166641	0.00896575	17
-56.543	0.0167636	0.00789082	17	0.0166776	0.0089975	17
-56.5411	0.0167645	0.00784485	17	0.0166906	0.00902887	17
-56.5391	0.0167656	0.00779945	17	0.016703	0.00905982	17
-56.5372	0.016767	0.00775475	17	0.0167149	0.00909032	17
-56.5352	0.0167686	0.00771082	17	0.0167263	0.00912035	17
-56.5333	0.0167703	0.00766771	17	0.0167371	0.00914989	17
-56.5313	0.0167722	0.00762541	17	0.0167475	0.00917889	17
-56.5294	0.0167743	0.00758393	17	0.0167574	0.00920733	17
-56.5274	0.0167766	0.00754327	17	0.0167668	0.00923508	17
-56.5254	0.0167791	0.00750338	17	0.0167757	0.009262	17
-56.5235	0.0167818	0.00746428	17	0.016784	0.00928812	17
-56.5215	0.0167846	0.00742594	17	0.0167917	0.00931346	17
-56.5196	0.0167875	0.00738831	17	0.0167989	0.00933799	17
-56.5176	0.0167904	0.00735143	17	0.0168056	0.00936168	17
-56.5157	0.0167934	0.00731534	17	0.0168117	0.0093845	17
-56.5137	0.0167963	0.00728008	17	0.0168172	0.00940642	17
-56.5118	0.0167992	0.00724568	17	0.0168222	0.00942741	17
-56.5098	0.016802	0.00721216	17	0.0168265	0.00944745	17
-56.5079	0.0168048	0.00717952	17	0.0168303	0.00946651	17
-56.5059	0.0168075	0.00714776	17	0.0168334	0.00948457	17
-56.504	0.0168101	0.00711687	17	0.016836	0.0095015	17
-56.502	0.0168126	0.00708687	17	0.0168378	0.00951717	17
-56.5001	0.0168151	0.00705778	17	0.0168389	0.00953162	17
-56.4981	0.0168174	0.00702961	17	0.0168393	0.00954484	17
-56.4962	0.0168195	0.00700236	17	0.016839	0.00955677	17
-56.4942	0.0168215	0.00697604	17	0.016838	0.00956739	17
-56.4922	0.0168233	0.00695065	17	0.0168362	0.00957667	17
-56.4903	0.016825	0.0069262	17	0.0168338	0.00958458	17
-56.4883	0.0168264	0.00690269	17	0.0168308	0.00959108	17
-56.4864	0.0168275	0.00688013	17	0.0168271	0.00959612	17
-56.4844	0.0168284	0.00685851	17	0.0168229	0.00959975	17
-56.4825	0.0168291	0.00683775	17	0.0168182	0.00960198	17
-56.4805	0.0168294	0.00681775	17	0.016813	0.00960283	17
-56.4786	0.0168294	0.00679848	17	0.0168073	0.00960233	17
-56.4766	0.0168291	0.00677989	17	0.0168012	0.00960048	17
-56.4747	0.0168286	0.00676198	17	0.0167948	0.00959727	17
-56.4727	0.0168278	0.0067448	17	0.0167879	0.00959272	17
-56.4708	0.0168266	0.00672841	17	0.0167806	0.00958684	17
-56.4688	0.0168249	0.00671284	17	0.0167728	0.00957967	17
-56.4669	0.0168229	0.00669809	17	0.0167646	0.00957118	17
-56.4649	0.0168204	0.00668411	17	0.0167561	0.00956131	17
-56.4629	0.0168176	0.00667089	17	0.0167473	0.00955008	17
-56.461	0.0168143	0.00665841	17	0.0167383	0.00953756	17
-56.459	0.0168107	0.00664666	17	0.016729	0.00952387	17
-56.4571	0.0168067	0.00663562	17	0.0167195	0.00950899	17
-56.4551	0.0168023	0.00662528	17	0.0167098	0.00949286	17
-56.4532	0.0167977	0.0066157	17	0.0166999	0.00947549	17
-56.4512	0.0167928	0.00660687	17	0.0166899	0.00945689	17
-56.4493	0.0167875	0.00659876	17	0.0166797	0.00943698	17
-56.4473	0.016782	0.00659137	17	0.0166694	0.00941571	17
-56.4454	0.0167761	0.00658466	17	0.0166592	0.00939309	17
-56.4434	0.0167699	0.00657857	17	0.016649	0.00936914	17
-56.4415	0.0167634	0.00657309	17	0.016639	0.00934392	17
-56.4395	0.0167564	0.00656814	17	0.016629	0.00931745	17
-56.4376	0.0167491	0.00656364	17	0.0166192	0.00928977	17
-56.4356	0.0167414	0.00655954	17	0.0166094	0.00926094	17
-56.4337	0.0167335	0.00655581	17	0.0165996	0.00923097	17
-56.4317	0.0167251	0.00655239	17	0.0165899	0.00919992	17
-56.4297	0.0167164	0.00654927	17	0.0165802	0.00916781	17
-56.4278	0.0167073	0.00654644	17	0.0165706	0.00913467	17
-56.4258	0.0166978	0.00654387	17	0.016561	0.00910051	17
-56.4239	0.0166879	0.00654153	17	0.0165514	0.00906533	17
-56.4219	0.0166775	0.0065394	17	0.0165419	0.00902915	17
-56.42	0.0166669	0.00653751	17	0.0165323	0.00899202	17
-56.418	0.016656	0.00653588	17	0.0165227	0.00895398	17
-56.4161	0.016645	0.00653454	17	0.0165132	0.00891508	17
-56.4141	0.0166337	0.00653345	17	0.0165037	0.0088754	17
-56.4122	0.0166222	0.00653259	17	0.0164942	0.00883496	17
-56.4102	0.0166104	0.00653195	17	0.0164848	0.00879381	17
-56.4083	0.0165985	0.00653155	17	0.0164756	0.00875195	17
-56.4063	0.0165863	0.00653139	17	0.0164665	0.00870945	17
-56.4044	0.0165741	0.00653147	17	0.0164576	0.00866635	17
-56.4024	0.0165617	0.00653181	17	0.0164488	0.0086227	17
-56.4004	0.0165492	0.00653243	17	0.0164401	0.00857848	17
-56.3985	0.0165366	0.00653334	17	0.0164316	0.00853373	17
-56.3965	0.0165241	0.00653448	17	0.0164234	0.00848855	17
-56.3946	0.0165115	0.00653581	17	0.0164153	0.00844299	17
-56.3926	0.0164988	0.00653735	17	0.0164076	0.00839709	17
-56.3907	0.0164862	0.00653908	17	0.0164001	0.00835093	17
-56.3887	0.0164735	0.00654103	17	0.016393	0.00830453	17
-56.3868	0.0164609	0.00654319	17	0.0163862	0.00825791	17
-56.3848	0.0164483	0.00654554	17	0.0163797	0.00821111	17
-56.3829	0.0164357	0.00654801	17	0.0163737	0.00816416	17
-56.3809	0.0164233	0.00655054	17	0.0163681	0.00811707	17
-56.379	0.016411	0.00655316	17	0.0163629	0.00806989	17
-56.377	0.0163988	0.00655589	17	0.0163582	0.00802269	17
-56.3751	0.0163866	0.00655873	17	0.0163539	0.00797556	17
-56.3731	0.0163744	0.00656166	17	0.01635	0.00792853	17
-56.3712	0.0163623	0.00656472	17	0.0163465	0.00788156	17
-56.3692	0.0163501	0.00656791	17	0.0163434	0.00783458	17
-56.3672	0.0163378	0.00657117	17	0.0163405	0.00778753	17
-56.3653	0.0163254	0.00657447	17	0.0163379	0.00774047	17
-56.3633	0.0163128	0.00657781	17	0.0163357	0.00769347	17
-56.3614	0.0163001	0.00658118	17	0.0163338	0.00764651	17
-56.3594	0.0162871	0.00658454	17	0.0163322	0.00759963	17
-56.3575	0.0162739	0.00658791	17	0.0163309	0.00755279	17
-56.3555	0.0162604	0.00659132	17	0.01633	0.00750598	17
-56.3536	0.0162467	0.00659478	17	0.0163294	0.00745922	17
-56.3516	0.0162328	0.0065983	17	0.016329	0.00741255	17
-56.3497	0.0162186	0.00660191	17	0.0163289	0.00736601	17
-56.3477	0.0162043	0.00660563	17	0.016329	0.00731966	17
-56.3458	0.0161899	0.00660945	17	0.0163294	0.00727354	17
-56.3438	0.0161753	0.0066134	17	0.0163302	0.00722767	17
-56.3419	0.0161607	0.00661748	17	0.0163312	0.00718202	17
-56.3399	0.0161459	0.0066217	17	0.0163326	0.00713658	17
-56.338	0.0161311	0.00662608	17	0.0163343	0.00709134	17
-56.336	0.0161162	0.00663061	17	0.0163364	0.0070463	17
-56.334	0.0161012	0.00663532	17	0.0163388	0.00700148	17
-56.3321	0.0160862	0.0066402	17	0.0163415	0.00695696	17
-56.3301	0.0160711	0.00664528	17	0.0163444	0.00691277	17
-56.3282	0.0160558	0.00665053	17	0.0163477	0.00686888	17
-56.3262	0.0160404	0.00665594	17	0.0163513	0.00682527	17
-56.3243	0.0160248	0.00666149	17	0.0163553	0.00678198	17
-56.3223	0.0160089	0.00666715	17	0.0163595	0.00673904	17
-56.3204	0.0159929	0.00667293	17	0.0163641	0.00669649	17
-56.3184	0.0159765	0.0066788	17	0.0163691	0.00665429	17
-56.3165	0.01596	0.00668474	17	0.0163745	0.00661242	17
-56.3145	0.0159434	0.00669077	17	0.0163801	0.00657089	17
-56.3126	0.0159265	0.0066969	17	0.0163861	0.00652975	17
-56.3106	0.0159095	0.00670313	17	0.0163925	0.006489	17
-56.3087	0.0158924	0.00670942	17	0.0163992	0.00644868	17
-56.3067	0.0158751	0.00671574	17	0.0164063	0.00640875	17
-56.3047	0.0158577	0.00672205	17	0.0164138	0.00636917	17
-56.3028	0.0158401	0.00672834	17	0.0164216	0.00632994	17
-56.3008	0.0158224	0.0067346	17	0.0164298	0.00629102	17
-56.2989	0.0158046	0.00674085	17	0.0164382	0.00625247	17
-56.2969	0.0157866	0.00674709	17	0.0164469	0.0062143	17
-56.295	0.0157685	0.00675332	17	0.0164558	0.00617658	17
-56.293	0.0157504	0.0067596	17	0.016465	0.00613935	17
-56.2911	0.0157322	0.00676591	17	0.0164743	0.00610274	17
-56.2891	0.015714	0.00677223	17	0.0164838	0.00606682	17
-56.2872	0.0156957	0.00677852	17	0.0164934	0.00603168	17
-56.2852	0.0156774	0.00678477	17	0.0165031	0.0059974	17
-56.2833	0.0156591	0.00679095	17	0.0165129	0.00596401	17
-56.2813	0.0156408	0.00679705	17	0.0165227	0.00593155	17
-56.2794	0.0156225	0.00680308	17	0.0165324	0.00589991	17
-56.2774	0.0156043	0.00680909	17	0.016542	0.00586899	17
-56.2755	0.015586	0.00681507	17	0.0165514	0.00583877	17
-56.2735	0.0155678	0.00682101	17	0.0165605	0.00580925	17
-56.2715	0.0155496	0.00682696	17	0.0165695	0.00578045	17
-56.2696	0.0155316	0.00683296	17	0.0165782	0.00575236	17
-56.2676	0.0155139	0.00683902	17	0.0165868	0.00572495	17
-56.2657	0.0154963	0.00684531	17	0.0165951	0.00569826	17
-56.2637	0.015479	0.00685202	17	0.0166033	0.00567228	17
-56.2618	0.015462	0.00685913	17	0.0166113	0.005647	17
-56.2598	0.0154452	0.00686661	17	0.0166189	0.00562239	17
-56.2579	0.0154287	0.00687444	17	0.0166262	0.00559847	17
-56.2559	0.0154124	0.00688258	17	0.0166332	0.00557525	17
-56.254	0.0153965	0.00689102	17	0.0166399	0.00555273	17
-56.252	0.0153808	0.00689972	17	0.0166463	0.00553094	17
-56.2501	0.0153655	0.00690869	17	0.0166523	0.00550989	17
-56.2481	0.0153504	0.00691795	17	0.0166579	0.00548957	17
-56.2462	0.0153356	0.00692754	17	0.0166633	0.00547001	17
-56.2442	0.0153212	0.00693743	17	0.0166684	0.00545124	17
-56.2422	0.0153071	0.00694757	17	0.0166732	0.00543329	17
-56.2403	0.0152934	0.00695794	17	0.0166778	0.00541616	17
-56.2383	0.0152802	0.00696858	17	0.016682	0.00539983	17
-56.2364	0.0152674	0.00697958	17	0.0166859	0.00538424	17
-56.2344	0.015255	0.00699094	17	0.0166894	0.0053694	17
-56.2325	0.0152431	0.00700264	17	0.0166925	0.0053553	17
-56.2305	0.0152316	0.00701466	17	0.0166953	0.00534194	17
-56.2286	0.0152204	0.00702699	17	0.0166976	0.00532931	17
-56.2266	0.0152096	0.00703962	17	0.0166997	0.00531738	17
-56.2247	0.0151992	0.00705254	17	0.0167014	0.00530616	17
-56.2227	0.0151893	0.00706573	17	0.0167028	0.00529566	17
-56.2208	0.01518	0.00707916	17	0.0167039	0.00528588	17
-56.2188	0.0151712	0.00709282	17	0.0167047	0.00527685	17
-56.2169	0.015163	0.00710671	17	0.0167052	0.00526857	17
-56.2149	0.0151554	0.0071208	17	0.0167054	0.00526111	17
-56.213	0.0151484	0.00713508	17	0.0167054	0.00525446	17
-56.211	0.0151421	0.00714957	17	0.0167051	0.00524858	17
-56.209	0.0151364	0.00716424	17	0.0167045	0.00524345	17
-56.2071	0.0151312	0.00717905	17	0.0167037	0.00523909	17
-56.2051	0.0151267	0.007194	17	0.0167024	0.00523545	17
-56.2032	0.0151229	0.00720907	17	0.0167008	0.0052325	17
-56.2012	0.0151196	0.00722423	17	0.0166986	0.00523026	17
-56.1993	0.0151171	0.00723947	17	0.0166961	0.00522872	17
-56.1973	0.0151152	0.00725476	17	0.0166932	0.00522787	17
-56.1954	0.0151139	0.00727007	17	0.01669	0.00522769	17
-56.1934	0.0151134	0.00728533	17	0.0166863	0.0052282	17
-56.1915	0.0151134	0.00730055	17	0.0166823	0.00522938	17
-56.1895	0.015114	0.00731572	17	0.016678	0.00523118	17
-56.1876	0.0151152	0.00733081	17	0.0166732	0.00523356	17
-56.1856	0.0151169	0.00734575	17	0.0166681	0.00523656	17
-56.1837	0.0151191	0.00736052	17	0.0166625	0.00524025	17
-56.1817	0.0151219	0.00737509	17	0.0166566	0.00524461	17
-56.1797	0.0151251	0.00738939	17	0.0166504	0.00524959	17
-56.1778	0.0151289	0.00740336	17	0.0166439	0.00525519	17
-56.1758	0.0151333	0.00741699	17	0.0166368	0.00526136	17
-56.1739	0.0151382	0.00743024	17	0.0166293	0.00526807	17
-56.1719	0.0151436	0.0074431	17	0.0166213	0.00527533	17
-56.17	0.0151496	0.00745557	17	0.0166129	0.00528313	17
-56.168	0.0151561	0.00746762	17	0.016604	0.00529144	17
-56.1661	0.0151631	0.00747926	17	0.016595	0.00530019	17
-56.1641	0.0151705	0.0074905	17	0.0165856	0.0053093	17
-56.1622	0.0151784	0.00750136	17	0.0165761	0.00531875	17
-56.1602	0.0151866	0.00751178	17	0.0165664	0.00532855	17
-56.1583	0.0151951	0.0075217	17	0.0165564	0.00533871	17
-56.1563	0.0152038	0.00753105	17	0.0165462	0.00534921	17
-56.1544	0.0152127	0.00753975	17	0.0165358	0.00535998	17
-56.1524	0.0152218	0.00754781	17	0.016525	0.00537095	17
-56.1505	0.0152313	0.00755527	17	0.016514	0.00538213	17
-56.1485	0.015241	0.00756215	17	0.0165028	0.00539351	17
-56.1465	0.0152509	0.00756843	17	0.0164914	0.00540507	17
-56.1446	0.0152612	0.00757415	17	0.0164798	0.00541682	17
-56.1426	0.0152717	0.00757934	17	0.0164682	0.00542873	17
-56.1407	0.0152825	0.00758399	17	0.0164565	0.00544085	17
-56.1387	0.0152937	0.00758809	17	0.0164448	0.00545323	17
-56.1368	0.015305	0.00759164	17	0.0164331	0.00546588	17
-56.1348	0.0153167	0.00759462	17	0.0164214	0.00547878	17
-56.1329	0.0153287	0.00759696	17	0.0164097	0.00549194	17
-56.1309	0.015341	0.00759859	17	0.016398	0.00550536	17
-56.129	0.0153536	0.0075995	17	0.0163863	0.00551906	17
-56.127	0.0153664	0.0075997	17	0.0163748	0.00553302	17
-56.1251	0.0153796	0.00759922	17	0.0163634	0.00554721	17
-56.1231	0.0153929	0.00759806	17	0.0163521	0.00556164	17
-56.1212	0.0154066	0.00759623	17	0.016341	0.00557632	17
-56.1192	0.0154204	0.00759371	17	0.0163301	0.00559119	17
-56.1173	0.0154343	0.00759052	17	0.0163193	0.00560617	17
-56.1153	0.0154482	0.00758671	17	0.0163087	0.00562125	17
-56.1133	0.0154622	0.0075823	17	0.0162984	0.00563638	17
-56.1114	0.0154764	0.0075774	17	0.0162884	0.00565163	17
-56.1094	0.0154906	0.00757204	17	0.0162787	0.00566713	17
-56.1075	0.015505	0.00756623	17	0.0162695	0.00568293	17
-56.1055	0.0155196	0.00755993	17	0.0162607	0.00569906	17
-56.1036	0.0155342	0.00755315	17	0.0162523	0.00571554	17
-56.1016	0.015549	0.0075459	17	0.0162443	0.0057324	17
-56.0997	0.0155639	0.00753821	17	0.0162368	0.00574963	17
-56.0977	0.0155787	0.00753008	17	0.0162298	0.00576724	17
-56.0958	0.0155935	0.00752154	17	0.0162231	0.00578524	17
[truncated: 59,442 more rows]

## Sheet: Fig. 2b
time (s)	Firing rate around pSW			Firing rate around ctrl
-2.99805	0.464713	0.160547	8	0.533588	0.0238507	8
-2.9961	0.484008	0.16676	8	0.554	0.0250052	8
-2.99414	0.503014	0.172931	8	0.574473	0.0260965	8		Note: in microelectrodes, signal is not inverted (nSW becomes pSW)
-2.99219	0.521974	0.179169	8	0.594639	0.0271313	8
-2.99024	0.542004	0.186813	8	0.614606	0.0279214	8
-2.98829	0.562913	0.195319	8	0.634372	0.0288907	8
-2.98633	0.582197	0.201818	8	0.653794	0.0298929	8
-2.98438	0.600867	0.20813	8	0.672827	0.0307739	8
-2.98243	0.618982	0.214153	8	0.69163	0.0318915	8
-2.98048	0.637117	0.220613	8	0.709901	0.0328748	8
-2.97852	0.65487	0.226897	8	0.727916	0.0338697	8
-2.97657	0.671759	0.232812	8	0.745224	0.0347965	8
-2.97462	0.688461	0.23852	8	0.761912	0.0357087	8
-2.97267	0.704464	0.244061	8	0.778222	0.0367606	8
-2.97071	0.719604	0.24911	8	0.793902	0.0376529	8
-2.96876	0.734463	0.254186	8	0.809031	0.0387317	8
-2.96681	0.748694	0.259347	8	0.823661	0.0396013	8
-2.96486	0.762074	0.263944	8	0.837441	0.0405289	8
-2.9629	0.774959	0.268064	8	0.850546	0.0414678	8
-2.96095	0.787994	0.274401	8	0.86318	0.0424225	8
-2.959	0.799505	0.278817	8	0.875069	0.0433816	8
-2.95705	0.810288	0.283363	8	0.886334	0.0441397	8
-2.95509	0.820399	0.287162	8	0.896951	0.0450642	8
-2.95314	0.829388	0.29085	8	0.907031	0.0459261	8
-2.95119	0.837873	0.294381	8	0.916373	0.0467143	8
-2.94924	0.844938	0.297667	8	0.925161	0.0475969	8
-2.94728	0.85167	0.300926	8	0.933291	0.0484425	8
-2.94533	0.857663	0.304261	8	0.940835	0.0493169	8
-2.94338	0.863779	0.308281	8	0.947867	0.0500364	8
-2.94143	0.868159	0.311355	8	0.954469	0.0507374	8
-2.93947	0.872161	0.314692	8	0.960545	0.0513954	8
-2.93752	0.875713	0.317979	8	0.965938	0.052159	8
-2.93557	0.878473	0.321225	8	0.970827	0.0528185	8
-2.93362	0.881523	0.326139	8	0.975381	0.0534774	8
-2.93166	0.882887	0.329552	8	0.97955	0.054357	8
-2.92971	0.884501	0.332192	8	0.983436	0.0549767	8
-2.92776	0.885299	0.335709	8	0.986881	0.0557172	8
-2.92581	0.885886	0.339697	8	0.989941	0.0565205	8
-2.92385	0.886227	0.343781	8	0.99273	0.0572964	8
-2.9219	0.885713	0.347499	8	0.995086	0.0580482	8
-2.91995	0.884475	0.351299	8	0.997251	0.0587297	8
-2.918	0.884458	0.356632	8	0.999017	0.0593928	8
-2.91604	0.883435	0.361222	8	1.00062	0.0599896	8
-2.91409	0.882317	0.366035	8	1.00222	0.0608227	8
-2.91214	0.880623	0.370811	8	1.00355	0.0615957	8
-2.91019	0.879044	0.375709	8	1.00464	0.0622264	8
-2.90823	0.876576	0.380272	8	1.00553	0.0628225	8
-2.90628	0.874762	0.384327	8	1.00632	0.0634988	8
-2.90433	0.872505	0.38943	8	1.00716	0.0641277	8
-2.90238	0.871766	0.395638	8	1.00777	0.0647529	8
-2.90042	0.869645	0.400823	8	1.00807	0.0652405	8
-2.89847	0.86737	0.406032	8	1.00766	0.0656556	8
-2.89652	0.864293	0.410125	8	1.00732	0.0661214	8
-2.89457	0.863315	0.417067	8	1.0071	0.0665803	8
-2.89261	0.862558	0.419292	8	1.00678	0.0671859	8
-2.89066	0.862371	0.421623	8	1.00651	0.0676613	8
-2.88871	0.862002	0.426454	8	1.00628	0.0681217	8
-2.88676	0.864769	0.430054	8	1.00602	0.0685237	8
-2.8848	0.863939	0.434255	8	1.00568	0.0689597	8
-2.88285	0.863494	0.438754	8	1.00536	0.0694109	8
-2.8809	0.863645	0.442241	8	1.00547	0.069737	8
-2.87895	0.862156	0.444739	8	1.0053	0.0700947	8
-2.87699	0.862964	0.447931	8	1.00488	0.0704596	8
-2.87504	0.863947	0.451406	8	1.00466	0.0707954	8
-2.87309	0.866425	0.45527	8	1.00441	0.0710604	8
-2.87114	0.868741	0.455177	8	1.00418	0.07118	8
-2.86918	0.870348	0.457132	8	1.00423	0.0712571	8
-2.86723	0.872219	0.459028	8	1.0042	0.0714125	8
-2.86528	0.875621	0.460583	8	1.00415	0.0717684	8
-2.86333	0.878463	0.461714	8	1.00406	0.0718812	8
-2.86137	0.881907	0.462956	8	1.00384	0.0719726	8
-2.85942	0.883915	0.465671	8	1.00383	0.0720959	8
-2.85747	0.888003	0.466266	8	1.00389	0.0721584	8
-2.85552	0.890742	0.465493	8	1.00387	0.0720251	8
-2.85356	0.895487	0.466157	8	1.00364	0.0719383	8
-2.85161	0.899244	0.464462	8	1.00354	0.071767	8
-2.84966	0.90422	0.464217	8	1.00333	0.0718435	8
-2.84771	0.909051	0.464534	8	1.00318	0.071771	8
-2.84575	0.914336	0.462217	8	1.00319	0.0714557	8
-2.8438	0.920616	0.46261	8	1.00311	0.0712654	8
-2.84185	0.926908	0.463091	8	1.00308	0.0710109	8
-2.8399	0.934237	0.465465	8	1.00295	0.0706684	8
-2.83794	0.94077	0.466413	8	1.00299	0.070383	8
-2.83599	0.94765	0.467078	8	1.0028	0.0698642	8
-2.83404	0.956305	0.46765	8	1.00266	0.0694221	8
-2.83209	0.964129	0.470861	8	1.00251	0.0690744	8
-2.83013	0.970872	0.473135	8	1.00239	0.0685267	8
-2.82818	0.976933	0.476656	8	1.00237	0.0677271	8
-2.82623	0.984536	0.479784	8	1.00246	0.0669896	8
-2.82428	0.992259	0.482953	8	1.00229	0.0663132	8
-2.82232	1.00008	0.486721	8	1.00206	0.0655524	8
-2.82037	1.00808	0.492971	8	1.00183	0.0648577	8
-2.81842	1.01451	0.497166	8	1.00166	0.0640935	8
-2.81647	1.02122	0.501814	8	1.00149	0.063243	8
-2.81451	1.02883	0.504808	8	1.00126	0.0625603	8
-2.81256	1.0361	0.509494	8	1.00106	0.0616905	8
-2.81061	1.04348	0.516759	8	1.0006	0.0607925	8
-2.80866	1.04948	0.521752	8	1.00049	0.0599286	8
-2.8067	1.05559	0.527165	8	1.00042	0.0589294	8
-2.80475	1.06173	0.535652	8	1.00026	0.0580216	8
-2.8028	1.06965	0.541504	8	0.999909	0.0568517	8
-2.80085	1.07555	0.547294	8	0.999784	0.0556665	8
-2.79889	1.08126	0.552124	8	0.999601	0.0546585	8
-2.79694	1.08753	0.557189	8	0.999399	0.0536742	8
-2.79499	1.09221	0.561697	8	0.999233	0.0524528	8
-2.79304	1.09639	0.565869	8	0.999179	0.0514332	8
-2.79108	1.09927	0.567545	8	0.999062	0.0503826	8
-2.78913	1.10335	0.570306	8	0.99888	0.0493057	8
-2.78718	1.10686	0.573824	8	0.998837	0.0483514	8
-2.78523	1.1104	0.576982	8	0.998852	0.0473861	8
-2.78327	1.11386	0.57979	8	0.998772	0.0465888	8
-2.78132	1.11651	0.581868	8	0.998812	0.0457905	8
-2.77937	1.11843	0.583578	8	0.998632	0.0449415	8
-2.77742	1.1204	0.584858	8	0.998704	0.044113	8
-2.77546	1.1223	0.58534	8	0.998801	0.0434908	8
-2.77351	1.12339	0.585809	8	0.998737	0.0429737	8
-2.77156	1.12513	0.585573	8	0.998641	0.0425833	8
-2.76961	1.12657	0.584708	8	0.998762	0.0425098	8
-2.76765	1.1283	0.582139	8	0.998579	0.0422288	8
-2.7657	1.12915	0.580046	8	0.99873	0.0421634	8
-2.76375	1.13061	0.576867	8	0.998735	0.0422775	8
-2.7618	1.12996	0.571888	8	0.998596	0.0424863	8
-2.75984	1.13045	0.568099	8	0.998616	0.0426876	8
-2.75789	1.13074	0.564665	8	0.998672	0.0430723	8
-2.75594	1.13038	0.561129	8	0.998726	0.0433277	8
-2.75399	1.13172	0.559521	8	0.9986	0.0435519	8
-2.75203	1.1318	0.555218	8	0.99869	0.0437951	8
-2.75008	1.13261	0.55033	8	0.998719	0.0443824	8
-2.74813	1.13233	0.545397	8	0.998863	0.0446704	8
-2.74618	1.13195	0.540146	8	0.998928	0.0452359	8
-2.74422	1.13084	0.53459	8	0.998963	0.0455954	8
-2.74227	1.13085	0.527819	8	0.998808	0.0459165	8
-2.74032	1.13024	0.521509	8	0.99871	0.046222	8
-2.73837	1.12919	0.515007	8	0.998987	0.047186	8
-2.73641	1.12981	0.510431	8	0.998998	0.0476366	8
-2.73446	1.12802	0.50156	8	0.999013	0.0480245	8
-2.73251	1.12769	0.494723	8	0.999027	0.0486635	8
-2.73056	1.12785	0.490663	8	0.99904	0.0487895	8
-2.7286	1.12658	0.483703	8	0.998992	0.0488482	8
-2.72665	1.12484	0.476608	8	0.999039	0.049268	8
-2.7247	1.12467	0.471086	8	0.999234	0.0498712	8
-2.72275	1.12309	0.463611	8	0.999482	0.049972	8
-2.72079	1.12189	0.455623	8	0.999593	0.0496842	8
-2.71884	1.12003	0.44806	8	0.999746	0.0494353	8
-2.71689	1.11838	0.439431	8	0.999844	0.0490675	8
-2.71494	1.11656	0.430838	8	0.99987	0.0490444	8
-2.71298	1.11461	0.422452	8	1.00005	0.0485921	8
-2.71103	1.11395	0.416624	8	1.00017	0.0481152	8
-2.70908	1.112	0.408585	8	1.00056	0.047684	8
-2.70713	1.109	0.401241	8	1.00071	0.0469112	8
-2.70517	1.107	0.392542	8	1.0008	0.0460161	8
-2.70322	1.10319	0.383365	8	1.00099	0.0451835	8
-2.70127	1.10149	0.376591	8	1.00146	0.0442707	8
-2.69932	1.09834	0.369004	8	1.00182	0.0435758	8
-2.69736	1.09585	0.360731	8	1.00231	0.0427118	8
-2.69541	1.09193	0.351203	8	1.00255	0.0414952	8
-2.69346	1.08764	0.341365	8	1.00291	0.0401824	8
-2.69151	1.08354	0.332323	8	1.00338	0.0389061	8
-2.68955	1.0793	0.324917	8	1.00382	0.0378713	8
-2.6876	1.07276	0.314961	8	1.00432	0.0367894	8
-2.68565	1.07008	0.308649	8	1.00476	0.0356847	8
-2.6837	1.06721	0.302588	8	1.00517	0.0344785	8
-2.68174	1.06558	0.296957	8	1.00549	0.0331672	8
-2.67979	1.06319	0.291191	8	1.00617	0.0322124	8
-2.67784	1.06022	0.285587	8	1.00693	0.0316277	8
-2.67589	1.05703	0.279922	8	1.0077	0.0308274	8
-2.67393	1.05301	0.274348	8	1.00841	0.0299883	8
-2.67198	1.04898	0.267799	8	1.00895	0.0292594	8
-2.67003	1.0474	0.263623	8	1.00964	0.0287852	8
-2.66808	1.04507	0.259239	8	1.01042	0.0285462	8
-2.66612	1.04159	0.256672	8	1.01097	0.0284048	8
-2.66417	1.03911	0.252729	8	1.01194	0.0286293	8
-2.66222	1.03672	0.247736	8	1.01289	0.0289264	8
-2.66027	1.03414	0.244464	8	1.01385	0.0293661	8
-2.65831	1.03157	0.241154	8	1.01461	0.029897	8
-2.65636	1.02894	0.237347	8	1.01549	0.0307228	8
-2.65441	1.02635	0.234017	8	1.01641	0.0315587	8
-2.65246	1.02398	0.230095	8	1.01733	0.0326008	8
-2.6505	1.02341	0.22488	8	1.01827	0.0335854	8
-2.64855	1.02173	0.221824	8	1.01925	0.0347138	8
-2.6466	1.01821	0.218442	8	1.02031	0.035922	8
-2.64465	1.01622	0.215252	8	1.02133	0.0369642	8
-2.64269	1.01393	0.212898	8	1.02241	0.0378997	8
-2.64074	1.00945	0.210281	8	1.02338	0.0389444	8
-2.63879	1.00772	0.207664	8	1.02437	0.039798	8
-2.63684	1.00514	0.205504	8	1.02529	0.0405973	8
-2.63488	1.00111	0.203038	8	1.0261	0.0414032	8
-2.63293	0.99839	0.201593	8	1.0269	0.0417737	8
-2.63098	0.995947	0.20024	8	1.02778	0.0425459	8
-2.62903	0.994126	0.198946	8	1.02845	0.043404	8
-2.62707	0.99296	0.197934	8	1.02914	0.0438276	8
-2.62512	0.990542	0.196814	8	1.02989	0.044258	8
-2.62317	0.987993	0.195876	8	1.03062	0.0446901	8
-2.62122	0.984164	0.194676	8	1.03125	0.0448638	8
-2.61926	0.98282	0.193685	8	1.03183	0.0450525	8
-2.61731	0.979943	0.193328	8	1.03215	0.0452141	8
-2.61536	0.975845	0.195045	8	1.03242	0.0449268	8
-2.61341	0.972766	0.19501	8	1.03247	0.0447658	8
-2.61145	0.969929	0.195116	8	1.03281	0.0447583	8
-2.6095	0.966664	0.195282	8	1.033	0.0445329	8
-2.60755	0.963653	0.195819	8	1.03335	0.0443997	8
-2.6056	0.959923	0.196609	8	1.03339	0.043947	8
-2.60364	0.955822	0.200615	8	1.03354	0.0438069	8
-2.60169	0.952429	0.201777	8	1.03373	0.0434267	8
-2.59974	0.951096	0.204755	8	1.03376	0.0431708	8
-2.59779	0.948072	0.208749	8	1.03384	0.0424842	8
-2.59583	0.946105	0.211244	8	1.03362	0.0417644	8
-2.59388	0.943514	0.213782	8	1.03345	0.0410895	8
-2.59193	0.942636	0.217649	8	1.03341	0.040325	8
-2.58998	0.938142	0.221513	8	1.03319	0.0395279	8
-2.58802	0.93608	0.22475	8	1.03276	0.0388348	8
-2.58607	0.93582	0.226229	8	1.0324	0.0378878	8
-2.58412	0.933548	0.229053	8	1.03198	0.0372005	8
-2.58217	0.932164	0.232499	8	1.03174	0.036297	8
-2.58021	0.931655	0.236629	8	1.03128	0.0352683	8
-2.57826	0.930715	0.240456	8	1.03089	0.0343206	8
-2.57631	0.92975	0.244208	8	1.03059	0.033626	8
-2.57436	0.929462	0.248212	8	1.03033	0.0325648	8
-2.5724	0.928189	0.251346	8	1.02985	0.03149	8
-2.57045	0.92716	0.254365	8	1.02928	0.0305707	8
-2.5685	0.925736	0.259543	8	1.02888	0.0292508	8
-2.56655	0.926322	0.263194	8	1.02834	0.0281331	8
-2.56459	0.926702	0.264508	8	1.02794	0.0270233	8
-2.56264	0.927263	0.267498	8	1.02757	0.0259687	8
-2.56069	0.928388	0.270706	8	1.02708	0.0251975	8
-2.55874	0.931131	0.271975	8	1.02641	0.024114	8
-2.55678	0.932733	0.27479	8	1.02562	0.0230373	8
-2.55483	0.932957	0.27668	8	1.0251	0.0219155	8
-2.55288	0.934575	0.279744	8	1.0244	0.0209937	8
-2.55093	0.93578	0.281532	8	1.02369	0.0203055	8
-2.54897	0.93768	0.284316	8	1.02291	0.0194385	8
-2.54702	0.939582	0.286971	8	1.02209	0.0186519	8
-2.54507	0.943253	0.289278	8	1.02132	0.0180208	8
-2.54312	0.945317	0.293133	8	1.02072	0.0178489	8
-2.54116	0.94765	0.295592	8	1.02	0.0174464	8
-2.53921	0.950631	0.298508	8	1.01925	0.0173577	8
-2.53726	0.951895	0.301283	8	1.01862	0.0173013	8
-2.53531	0.95467	0.304628	8	1.01771	0.0173767	8
-2.53336	0.957416	0.308447	8	1.01685	0.0175849	8
-2.5314	0.957992	0.312359	8	1.016	0.0178407	8
-2.52945	0.960523	0.315983	8	1.01541	0.0181769	8
-2.5275	0.96337	0.320012	8	1.01481	0.0190705	8
-2.52555	0.964168	0.324516	8	1.01398	0.0199681	8
-2.52359	0.966883	0.3283	8	1.01299	0.0208718	8
-2.52164	0.969192	0.332441	8	1.01232	0.0219244	8
-2.51969	0.969993	0.335978	8	1.01152	0.0230204	8
-2.51774	0.971128	0.340815	8	1.01075	0.0239689	8
-2.51578	0.972705	0.344638	8	1.01004	0.0254404	8
-2.51383	0.974084	0.348221	8	1.00905	0.0264613	8
-2.51188	0.973976	0.351092	8	1.00877	0.0280176	8
-2.50993	0.975401	0.354657	8	1.00795	0.0293089	8
-2.50797	0.977797	0.35887	8	1.00733	0.0307402	8
-2.50602	0.978468	0.362512	8	1.00655	0.0323212	8
-2.50407	0.978535	0.366166	8	1.00588	0.0337638	8
-2.50212	0.979187	0.370168	8	1.00521	0.0351657	8
-2.50016	0.981513	0.374802	8	1.0044	0.0362873	8
-2.49821	0.982021	0.377977	8	1.00347	0.0375464	8
-2.49626	0.981193	0.38232	8	1.00286	0.0389864	8
-2.49431	0.981234	0.385439	8	1.00237	0.0404712	8
-2.49235	0.980057	0.387509	8	1.00184	0.0418456	8
-2.4904	0.979563	0.390866	8	1.0014	0.0432171	8
-2.48845	0.978666	0.394041	8	1.00085	0.0442309	8
-2.4865	0.977907	0.397151	8	1.00043	0.0456816	8
-2.48454	0.976686	0.398189	8	0.999785	0.0467282	8
-2.48259	0.973656	0.401285	8	0.999313	0.0477628	8
-2.48064	0.971923	0.404107	8	0.998545	0.0484599	8
-2.47869	0.969751	0.406761	8	0.997948	0.0494767	8
-2.47673	0.968331	0.407023	8	0.997374	0.0503126	8
-2.47478	0.967566	0.409006	8	0.997088	0.0513102	8
-2.47283	0.966831	0.410573	8	0.99684	0.0525274	8
-2.47088	0.964119	0.411767	8	0.996169	0.0531183	8
-2.46892	0.961451	0.413818	8	0.995568	0.0538473	8
-2.46697	0.960415	0.414101	8	0.994972	0.0543951	8
-2.46502	0.958083	0.415602	8	0.994212	0.0551807	8
-2.46307	0.956676	0.41589	8	0.993565	0.0556708	8
-2.46111	0.954037	0.416687	8	0.992958	0.0562267	8
-2.45916	0.95351	0.415742	8	0.992564	0.0566953	8
-2.45721	0.952465	0.414268	8	0.99212	0.0571407	8
-2.45526	0.951755	0.411844	8	0.991755	0.0576573	8
-2.4533	0.950808	0.408568	8	0.991287	0.057989	8
-2.45135	0.949246	0.406265	8	0.990624	0.0583991	8
-2.4494	0.949503	0.401579	8	0.990026	0.0585087	8
-2.44745	0.94945	0.398236	8	0.989639	0.0588691	8
-2.44549	0.949808	0.393082	8	0.989261	0.0592142	8
-2.44354	0.951274	0.387233	8	0.988774	0.0596576	8
-2.44159	0.954309	0.382954	8	0.98844	0.0600262	8
-2.43964	0.956921	0.380079	8	0.987904	0.0602601	8
-2.43768	0.959373	0.374639	8	0.987663	0.0605722	8
-2.43573	0.961686	0.369117	8	0.987506	0.060823	8
-2.43378	0.965621	0.361112	8	0.987088	0.0611088	8
-2.43183	0.96901	0.355196	8	0.986813	0.0612947	8
-2.42987	0.973054	0.348273	8	0.986921	0.0609752	8
-2.42792	0.978841	0.338249	8	0.986758	0.0610705	8
-2.42597	0.983819	0.332666	8	0.986554	0.061378	8
-2.42402	0.992388	0.326341	8	0.98633	0.061342	8
-2.42206	0.998772	0.322547	8	0.986325	0.0614354	8
-2.42011	1.00531	0.318444	8	0.986176	0.0616359	8
-2.41816	1.01441	0.318333	8	0.986313	0.0616211	8
-2.41621	1.02377	0.320793	8	0.986345	0.0618569	8
-2.41425	1.03346	0.326105	8	0.98664	0.0620458	8
-2.4123	1.04469	0.335138	8	0.986658	0.0622908	8
-2.41035	1.05748	0.343135	8	0.986892	0.0624224	8
-2.4084	1.06982	0.353543	8	0.986906	0.0622744	8
-2.40644	1.08152	0.369505	8	0.987274	0.0623985	8
-2.40449	1.09355	0.390595	8	0.987553	0.0620481	8
-2.40254	1.10782	0.414437	8	0.987644	0.0620831	8
-2.40059	1.11992	0.441069	8	0.987921	0.062122	8
-2.39863	1.13355	0.46792	8	0.988498	0.0621378	8
-2.39668	1.14953	0.500942	8	0.988936	0.0619278	8
-2.39473	1.16465	0.533056	8	0.989547	0.0621635	8
-2.39278	1.17985	0.567137	8	0.990002	0.06235	8
-2.39082	1.19623	0.602537	8	0.990559	0.0621808	8
-2.38887	1.21219	0.639448	8	0.991356	0.0618978	8
-2.38692	1.2268	0.677779	8	0.991982	0.0616807	8
-2.38497	1.24516	0.715376	8	0.992636	0.0613668	8
-2.38301	1.26343	0.753814	8	0.993008	0.0611669	8
-2.38106	1.28221	0.796567	8	0.993981	0.0612418	8
-2.37911	1.29944	0.837245	8	0.994707	0.0611736	8
-2.37716	1.31613	0.878071	8	0.995327	0.0610484	8
-2.3752	1.33294	0.91876	8	0.99607	0.0609799	8
-2.37325	1.35136	0.958554	8	0.99724	0.0612176	8
-2.3713	1.36912	0.997307	8	0.99814	0.0611087	8
-2.36935	1.38623	1.03596	8	0.998965	0.0610065	8
-2.36739	1.40141	1.07408	8	0.999912	0.0608755	8
-2.36544	1.41575	1.11127	8	1.00088	0.0607944	8
-2.36349	1.43267	1.1459	8	1.00177	0.0608631	8
-2.36154	1.44699	1.17843	8	1.00264	0.0606868	8
-2.35958	1.46003	1.21103	8	1.00358	0.0607054	8
-2.35763	1.47387	1.24113	8	1.00467	0.0608012	8
-2.35568	1.48711	1.26898	8	1.00547	0.0609325	8
-2.35373	1.49929	1.29479	8	1.00628	0.0609678	8
-2.35177	1.51121	1.31948	8	1.00706	0.0609186	8
-2.34982	1.52221	1.34043	8	1.00779	0.0607158	8
-2.34787	1.53205	1.35878	8	1.00871	0.0610688	8
-2.34592	1.53905	1.37534	8	1.00949	0.0611438	8
-2.34396	1.54754	1.38784	8	1.01022	0.0608367	8
-2.34201	1.55417	1.39788	8	1.0108	0.0607608	8
-2.34006	1.55922	1.40513	8	1.01128	0.0609811	8
-2.33811	1.5636	1.40934	8	1.01185	0.0610239	8
-2.33615	1.56826	1.41019	8	1.01247	0.0609589	8
-2.3342	1.5705	1.40866	8	1.01293	0.0610064	8
-2.33225	1.5722	1.40381	8	1.01332	0.0609613	8
-2.3303	1.57323	1.39732	8	1.01366	0.0611273	8
-2.32834	1.57369	1.38614	8	1.0141	0.0609172	8
-2.32639	1.57216	1.37264	8	1.01446	0.0615448	8
-2.32444	1.56872	1.35673	8	1.01497	0.0616875	8
-2.32249	1.56598	1.33721	8	1.01494	0.0617642	8
-2.32053	1.56098	1.31582	8	1.01524	0.0619819	8
-2.31858	1.555	1.29193	8	1.0154	0.0624734	8
-2.31663	1.54721	1.26467	8	1.01548	0.0626767	8
-2.31468	1.53894	1.23659	8	1.01571	0.0632697	8
-2.31272	1.53101	1.2056	8	1.01534	0.0638416	8
-2.31077	1.52166	1.17317	8	1.01536	0.0645136	8
-2.30882	1.50952	1.14006	8	1.01532	0.0653235	8
-2.30687	1.49782	1.10457	8	1.01523	0.0658463	8
-2.30491	1.48756	1.0664	8	1.01508	0.0664511	8
-2.30296	1.47346	1.02881	8	1.01498	0.0675646	8
-2.30101	1.46011	0.989266	8	1.01484	0.0682121	8
-2.29906	1.44714	0.948364	8	1.01461	0.0694463	8
-2.2971	1.43415	0.906503	8	1.01427	0.07052	8
-2.29515	1.42079	0.865028	8	1.01372	0.0717465	8
-2.2932	1.40648	0.822578	8	1.0133	0.0724386	8
-2.29125	1.3914	0.780085	8	1.01284	0.0732708	8
-2.28929	1.37651	0.737325	8	1.01242	0.0741192	8
-2.28734	1.36086	0.695036	8	1.0121	0.0746724	8
-2.28539	1.3449	0.650327	8	1.01183	0.0754062	8
-2.28344	1.33062	0.608134	8	1.01143	0.0762749	8
-2.28148	1.31541	0.567075	8	1.01109	0.0769383	8
-2.27953	1.30017	0.526717	8	1.0108	0.0773218	8
-2.27758	1.28578	0.484403	8	1.01041	0.078096	8
-2.27563	1.27046	0.446842	8	1.00989	0.0785074	8
-2.27367	1.25461	0.409874	8	1.00943	0.0787129	8
-2.27172	1.24203	0.374867	8	1.0091	0.0791553	8
-2.26977	1.22938	0.341625	8	1.00883	0.079394	8
-2.26782	1.2155	0.308543	8	1.0086	0.0797569	8
-2.26586	1.20329	0.280731	8	1.00846	0.0797235	8
-2.26391	1.19103	0.254325	8	1.00824	0.0799638	8
-2.26196	1.18039	0.23346	8	1.00784	0.079654	8
-2.26001	1.17029	0.217195	8	1.00748	0.0796614	8
-2.25805	1.15971	0.205766	8	1.00725	0.0794336	8
-2.2561	1.14934	0.201824	8	1.00697	0.0788307	8
-2.25415	1.14038	0.203333	8	1.00685	0.0785654	8
-2.2522	1.13224	0.20951	8	1.0067	0.0780817	8
-2.25024	1.12475	0.21986	8	1.00652	0.0774509	8
-2.24829	1.11853	0.232853	8	1.00614	0.0768308	8
-2.24634	1.11282	0.248178	8	1.00594	0.0761785	8
-2.24439	1.10651	0.265873	8	1.00568	0.0752977	8
-2.24243	1.09982	0.281274	8	1.00571	0.0744604	8
-2.24048	1.09561	0.295493	8	1.00576	0.0737185	8
-2.23853	1.09189	0.313215	8	1.0057	0.0729368	8
-2.23658	1.09042	0.330612	8	1.00557	0.0722085	8
-2.23462	1.08847	0.352744	8	1.00568	0.0713324	8
-2.23267	1.08709	0.369535	8	1.00548	0.070709	8
-2.23072	1.08454	0.387469	8	1.00499	0.0699527	8
-2.22877	1.08169	0.406489	8	1.00492	0.0690963	8
-2.22681	1.08258	0.418657	8	1.00488	0.0685334	8
-2.22486	1.08043	0.436183	8	1.00489	0.0678407	8
-2.22291	1.08149	0.447745	8	1.0048	0.0670569	8
-2.22096	1.08146	0.460395	8	1.00498	0.0665651	8
-2.219	1.08125	0.471572	8	1.00505	0.0660445	8
-2.21705	1.08203	0.482013	8	1.00489	0.0654562	8
-2.2151	1.08363	0.489199	8	1.00463	0.0648525	8
-2.21315	1.08349	0.497641	8	1.00449	0.0643818	8
-2.21119	1.08301	0.503702	8	1.00435	0.0639907	8
-2.20924	1.0833	0.508085	8	1.00433	0.0639904	8
-2.20729	1.08586	0.510308	8	1.00424	0.0636031	8
-2.20534	1.08629	0.512431	8	1.00413	0.0636003	8
-2.20338	1.0862	0.515581	8	1.00403	0.0634331	8
-2.20143	1.08845	0.514461	8	1.00394	0.0632539	8
-2.19948	1.08863	0.513603	8	1.00369	0.0632386	8
-2.19753	1.08733	0.514554	8	1.00369	0.0634875	8
-2.19557	1.08787	0.511397	8	1.00356	0.063446	8
-2.19362	1.08679	0.507814	8	1.00351	0.063547	8
-2.19167	1.08608	0.503126	8	1.00338	0.0637981	8
-2.18972	1.08595	0.497746	8	1.00318	0.0639025	8
-2.18776	1.08613	0.494437	8	1.00312	0.0643349	8
-2.18581	1.08347	0.48842	8	1.00308	0.0643092	8
-2.18386	1.08035	0.481292	8	1.00346	0.0649042	8
-2.18191	1.07675	0.472668	8	1.00326	0.0648687	8
-2.17995	1.07474	0.464916	8	1.00337	0.0651073	8
-2.178	1.07308	0.456495	8	1.00351	0.0654534	8
-2.17605	1.07075	0.448105	8	1.00369	0.0657629	8
-2.1741	1.06681	0.436771	8	1.00351	0.0657107	8
-2.17214	1.06255	0.427915	8	1.00348	0.0659894	8
-2.17019	1.05858	0.418785	8	1.00366	0.0664652	8
-2.16824	1.0552	0.409734	8	1.00387	0.0669721	8
-2.16629	1.05179	0.40073	8	1.00403	0.0671244	8
-2.16433	1.04729	0.390952	8	1.0043	0.0672635	8
-2.16238	1.04357	0.382032	8	1.00467	0.0676431	8
-2.16043	1.03893	0.373243	8	1.00488	0.0679628	8
-2.15848	1.0343	0.364592	8	1.00502	0.0680086	8
-2.15652	1.03004	0.355837	8	1.00525	0.0680881	8
-2.15457	1.02511	0.34776	8	1.0055	0.0682742	8
-2.15262	1.02151	0.341549	8	1.00578	0.0685107	8
-2.15067	1.0164	0.333024	8	1.00595	0.0686604	8
-2.14871	1.01146	0.325705	8	1.006	0.0685293	8
-2.14676	1.00749	0.32096	8	1.00606	0.0686101	8
-2.14481	1.00348	0.316117	8	1.00608	0.0684379	8
-2.14286	0.998544	0.310442	8	1.00635	0.0685949	8
-2.1409	0.993346	0.305499	8	1.00642	0.0683212	8
-2.13895	0.988034	0.30073	8	1.0066	0.068319	8
-2.137	0.981721	0.295132	8	1.00666	0.0680577	8
-2.13505	0.976259	0.291029	8	1.00673	0.0678575	8
-2.13309	0.971218	0.28721	8	1.00676	0.0678656	8
-2.13114	0.965106	0.285159	8	1.00655	0.0672765	8
-2.12919	0.959061	0.281605	8	1.00622	0.0668163	8
-2.12724	0.953862	0.278997	8	1.00589	0.0658797	8
-2.12528	0.94921	0.276296	8	1.00574	0.0656011	8
-2.12333	0.944487	0.274086	8	1.00588	0.0657365	8
-2.12138	0.940172	0.271411	8	1.00565	0.0651502	8
-2.11943	0.936977	0.270576	8	1.00538	0.0647009	8
-2.11747	0.93279	0.268363	8	1.00509	0.0644486	8
-2.11552	0.928548	0.26574	8	1.00472	0.0637797	8
-2.11357	0.922935	0.263704	8	1.00447	0.0633887	8
-2.11162	0.918254	0.261127	8	1.00418	0.0632991	8
-2.10966	0.915481	0.257226	8	1.00384	0.0626805	8
-2.10771	0.911585	0.254442	8	1.0038	0.0629649	8
-2.10576	0.906202	0.25204	8	1.00352	0.062719	8
-2.10381	0.903075	0.249083	8	1.00321	0.0625391	8
-2.10185	0.898485	0.247584	8	1.00289	0.062542	8
-2.0999	0.895006	0.245392	8	1.00273	0.0622632	8
-2.09795	0.891521	0.242366	8	1.00245	0.0621352	8
-2.096	0.889057	0.237094	8	1.00223	0.0620955	8
-2.09404	0.887578	0.236021	8	1.00216	0.0626144	8
-2.09209	0.885287	0.232876	8	1.00187	0.0626309	8
-2.09014	0.884014	0.231843	8	1.0019	0.0629406	8
-2.08819	0.881867	0.229592	8	1.00176	0.0630593	8
-2.08623	0.880543	0.227483	8	1.00158	0.0631575	8
-2.08428	0.87789	0.225128	8	1.00136	0.0633924	8
-2.08233	0.876037	0.223468	8	1.00123	0.0636857	8
-2.08038	0.87683	0.221956	8	1.0013	0.0641388	8
-2.07842	0.87468	0.222032	8	1.00138	0.0644844	8
-2.07647	0.87453	0.221195	8	1.00154	0.0650978	8
-2.07452	0.874565	0.220876	8	1.00164	0.0653985	8
-2.07257	0.873147	0.221632	8	1.00197	0.0659708	8
-2.07062	0.872875	0.221498	8	1.00234	0.06695	8
-2.06866	0.87405	0.221161	8	1.00266	0.0674692	8
-2.06671	0.874541	0.222033	8	1.00287	0.06792	8
-2.06476	0.874703	0.222404	8	1.00316	0.0681733	8
-2.06281	0.875623	0.223373	8	1.00349	0.0684631	8
-2.06085	0.874424	0.224711	8	1.00394	0.0688807	8
-2.0589	0.875757	0.226215	8	1.00415	0.0690802	8
-2.05695	0.876652	0.227879	8	1.00451	0.0692958	8
-2.055	0.877162	0.2289	8	1.00478	0.069149	8
-2.05304	0.8797	0.232209	8	1.00536	0.0694025	8
-2.05109	0.880984	0.234665	8	1.00595	0.0696543	8
-2.04914	0.882759	0.237634	8	1.00667	0.0697893	8
-2.04719	0.883963	0.242005	8	1.0071	0.0698589	8
-2.04523	0.885721	0.245223	8	1.00762	0.0698769	8
-2.04328	0.889973	0.249388	8	1.00801	0.0694674	8
-2.04133	0.891399	0.252752	8	1.00843	0.0690179	8
-2.03938	0.894295	0.25691	8	1.00886	0.0687452	8
-2.03742	0.89556	0.260003	8	1.00953	0.0684678	8
-2.03547	0.897361	0.262558	8	1.01021	0.0681172	8
-2.03352	0.900479	0.267147	8	1.01087	0.0677113	8
-2.03157	0.90423	0.270384	8	1.01161	0.0677405	8
-2.02961	0.90786	0.273496	8	1.01231	0.0675437	8
-2.02766	0.909859	0.280419	8	1.01306	0.0670705	8
-2.02571	0.91363	0.285405	8	1.01374	0.0668881	8
-2.02376	0.916755	0.289498	8	1.01427	0.066725	8
-2.0218	0.921302	0.29467	8	1.01464	0.0659682	8
-2.01985	0.924984	0.298957	8	1.0151	0.0656671	8
-2.0179	0.927985	0.30318	8	1.01593	0.0655094	8
-2.01595	0.929895	0.307272	8	1.01658	0.0653635	8
-2.01399	0.932686	0.310269	8	1.01713	0.0650815	8
-2.01204	0.936168	0.314219	8	1.01769	0.0649352	8
-2.01009	0.939876	0.31825	8	1.01812	0.0647943	8
-2.00814	0.943203	0.322284	8	1.01856	0.0648158	8
-2.00618	0.947417	0.326116	8	1.01922	0.0649845	8
-2.00423	0.951039	0.329379	8	1.01949	0.0648919	8
-2.00228	0.953291	0.333529	8	1.01981	0.0647126	8
-2.00033	0.956685	0.336494	8	1.02014	0.0648653	8
-1.99837	0.960881	0.340298	8	1.0204	0.0647686	8
-1.99642	0.963803	0.342977	8	1.02073	0.0646887	8
-1.99447	0.966118	0.345249	8	1.0211	0.0648764	8
-1.99252	0.968359	0.347177	8	1.02152	0.0650509	8
-1.99056	0.970293	0.348978	8	1.02173	0.0650485	8
-1.98861	0.970975	0.34897	8	1.02203	0.0651112	8
-1.98666	0.973133	0.349206	8	1.02211	0.0653912	8
-1.98471	0.974423	0.349894	8	1.02202	0.0651918	8
-1.98275	0.977052	0.350263	8	1.02215	0.0652711	8
-1.9808	0.978135	0.350209	8	1.02206	0.0652632	8
-1.97885	0.978407	0.349665	8	1.0221	0.0654248	8
-1.9769	0.978925	0.349254	8	1.02197	0.0655608	8
-1.97494	0.97909	0.348335	8	1.02198	0.0659871	8
-1.97299	0.979135	0.347173	8	1.02221	0.066305	8
-1.97104	0.979092	0.345855	8	1.02232	0.066548	8
-1.96909	0.97886	0.344362	8	1.02213	0.0664933	8
-1.96713	0.978602	0.341371	8	1.022	0.0667461	8
-1.96518	0.976541	0.34013	8	1.02189	0.0669442	8
-1.96323	0.97494	0.337862	8	1.0218	0.0672577	8
-1.96128	0.973218	0.334642	8	1.02187	0.0678843	8
-1.95932	0.972811	0.331855	8	1.02189	0.0683164	8
-1.95737	0.971617	0.328853	8	1.02188	0.0688172	8
-1.95542	0.970376	0.325422	8	1.02177	0.0691429	8
-1.95347	0.966758	0.320936	8	1.02177	0.0692997	8
-1.95151	0.964533	0.318303	8	1.02181	0.0697822	8
-1.94956	0.962915	0.311619	8	1.02177	0.0701738	8
-1.94761	0.962907	0.309467	8	1.02175	0.0703871	8
-1.94566	0.959234	0.305134	8	1.02173	0.0710184	8
-1.9437	0.957784	0.301534	8	1.02157	0.0715052	8
-1.94175	0.95628	0.297203	8	1.02156	0.0718047	8
-1.9398	0.95476	0.292072	8	1.02147	0.0719232	8
-1.93785	0.953452	0.288088	8	1.02137	0.0723988	8
-1.93589	0.951927	0.282881	8	1.02149	0.0725163	8
-1.93394	0.949508	0.278469	8	1.02137	0.0725737	8
-1.93199	0.947963	0.274041	8	1.02143	0.0729063	8
-1.93004	0.945602	0.269482	8	1.02134	0.0729849	8
-1.92808	0.94348	0.264892	8	1.02131	0.0732333	8
-1.92613	0.942761	0.261907	8	1.02115	0.073105	8
-1.92418	0.938809	0.255833	8	1.02077	0.0725827	8
-1.92223	0.936955	0.251268	8	1.02054	0.0724763	8
-1.92027	0.933426	0.24642	8	1.02012	0.0721008	8
-1.91832	0.931349	0.241811	8	1.01962	0.071551	8
-1.91637	0.929505	0.237322	8	1.01941	0.0711522	8
-1.91442	0.927451	0.232342	8	1.01894	0.070373	8
-1.91246	0.925164	0.227864	8	1.01852	0.0691606	8
-1.91051	0.923264	0.223693	8	1.0182	0.0684644	8
-1.90856	0.922104	0.219751	8	1.01746	0.0670108	8
-1.90661	0.920274	0.214899	8	1.01687	0.0659077	8
-1.90465	0.919034	0.209654	8	1.01633	0.0647118	8
-1.9027	0.917442	0.203678	8	1.01586	0.0638264	8
-1.90075	0.915404	0.198659	8	1.01536	0.0625967	8
-1.8988	0.913583	0.193927	8	1.01477	0.0612214	8
-1.89684	0.910802	0.188064	8	1.0141	0.0596538	8
-1.89489	0.908784	0.182883	8	1.01301	0.0574655	8
-1.89294	0.907484	0.17839	8	1.01218	0.0558896	8
-1.89099	0.905354	0.173531	8	1.01115	0.0541041	8
-1.88903	0.905115	0.166696	8	1.01028	0.0522488	8
-1.88708	0.903267	0.162141	8	1.00946	0.0503808	8
-1.88513	0.903589	0.155786	8	1.00849	0.0487652	8
-1.88318	0.902671	0.151481	8	1.00751	0.0469666	8
-1.88122	0.900042	0.145995	8	1.00625	0.044973	8
-1.87927	0.899334	0.140881	8	1.00516	0.0432936	8
-1.87732	0.897343	0.137262	8	1.00401	0.0413417	8
-1.87537	0.896528	0.133774	8	1.003	0.0396501	8
-1.87341	0.895902	0.130506	8	1.0018	0.0382492	8
-1.87146	0.896896	0.128899	8	1.0006	0.0365876	8
-1.86951	0.895108	0.125607	8	0.999471	0.0349108	8
-1.86756	0.894685	0.124009	8	0.998455	0.033515	8
-1.8656	0.894594	0.123879	8	0.997322	0.0325595	8
-1.86365	0.893835	0.124164	8	0.996254	0.0316287	8
-1.8617	0.893712	0.124546	8	0.995242	0.0311283	8
-1.85975	0.893185	0.125639	8	0.99444	0.0306227	8
-1.85779	0.894144	0.125495	8	0.993438	0.0299926	8
-1.85584	0.894876	0.126309	8	0.992411	0.0295754	8
-1.85389	0.893729	0.130121	8	0.991585	0.0293264	8
-1.85194	0.893436	0.132114	8	0.990491	0.0292876	8
-1.84998	0.892875	0.134598	8	0.989498	0.0291482	8
-1.84803	0.892482	0.137206	8	0.988574	0.0292599	8
-1.84608	0.89253	0.141115	8	0.98781	0.0293312	8
-1.84413	0.890444	0.144037	8	0.987132	0.0294717	8
-1.84217	0.890255	0.148127	8	0.986646	0.0294133	8
-1.84022	0.889096	0.151986	8	0.985985	0.0296206	8
-1.83827	0.888422	0.155527	8	0.985433	0.029691	8
-1.83632	0.887071	0.159228	8	0.984757	0.0300339	8
-1.83436	0.886431	0.16344	8	0.984304	0.0299959	8
-1.83241	0.884863	0.16762	8	0.983864	0.0299991	8
-1.83046	0.884446	0.169495	8	0.98339	0.030199	8
-1.82851	0.884908	0.17045	8	0.982956	0.0303171	8
-1.82655	0.883033	0.175354	8	0.982819	0.030353	8
-1.8246	0.882233	0.177327	8	0.982723	0.0302355	8
-1.82265	0.88024	0.179855	8	0.982636	0.0300747	8
-1.8207	0.87879	0.181372	8	0.982524	0.0301231	8
-1.81874	0.877604	0.183452	8	0.982288	0.0300546	8
-1.81679	0.878204	0.184859	8	0.982464	0.0295134	8
-1.81484	0.877169	0.186254	8	0.982717	0.0291915	8
-1.81289	0.876462	0.18754	8	0.982803	0.0294001	8
-1.81093	0.876121	0.190193	8	0.982865	0.029353	8
-1.80898	0.874848	0.191737	8	0.982948	0.0293439	8
-1.80703	0.876181	0.189525	8	0.983115	0.0292228	8
-1.80508	0.8753	0.189519	8	0.983764	0.0287037	8
-1.80312	0.875904	0.188081	8	0.984104	0.0283796	8
-1.80117	0.875771	0.188886	8	0.984372	0.0281993	8
-1.79922	0.874755	0.190695	8	0.984718	0.0280992	8
-1.79727	0.874817	0.192041	8	0.984842	0.0282566	8
-1.79531	0.875444	0.193024	8	0.985168	0.0281974	8
-1.79336	0.875578	0.194094	8	0.985503	0.0280748	8
-1.79141	0.87555	0.196001	8	0.985991	0.0280131	8
-1.78946	0.876594	0.197774	8	0.986335	0.0280448	8
-1.7875	0.878174	0.20003	8	0.986787	0.0280682	8
-1.78555	0.879873	0.203272	8	0.987142	0.0281528	8
-1.7836	0.881017	0.205059	8	0.987502	0.0283761	8
-1.78165	0.882572	0.208298	8	0.987995	0.0285559	8
-1.77969	0.884377	0.211771	8	0.988227	0.0288342	8
-1.77774	0.885845	0.215793	8	0.988581	0.0292248	8
-1.77579	0.888972	0.220953	8	0.98897	0.0295866	8
-1.77384	0.891405	0.226963	8	0.989246	0.0298805	8
-1.77188	0.893466	0.233416	8	0.989413	0.03014	8
-1.76993	0.895747	0.240194	8	0.989981	0.0302086	8
-1.76798	0.897877	0.248515	8	0.990276	0.030559	8
-1.76603	0.900603	0.255828	8	0.990477	0.030941	8
-1.76407	0.903126	0.263617	8	0.990852	0.03125	8
-1.76212	0.905945	0.271633	8	0.991263	0.0314502	8
-1.76017	0.908276	0.277753	8	0.991556	0.0317502	8
-1.75822	0.910491	0.284639	8	0.991924	0.0319593	8
-1.75626	0.912774	0.292652	8	0.992184	0.0322467	8
-1.75431	0.916354	0.299755	8	0.992514	0.0327673	8
-1.75236	0.919375	0.307581	8	0.992914	0.0329073	8
-1.75041	0.921448	0.316799	8	0.993432	0.0329923	8
-1.74845	0.921982	0.326968	8	0.993801	0.033168	8
-1.7465	0.926898	0.335692	8	0.99419	0.0333518	8
-1.74455	0.929921	0.342054	8	0.994704	0.0337939	8
-1.7426	0.932921	0.347593	8	0.995093	0.0342926	8
-1.74064	0.935325	0.353601	8	0.995571	0.0347365	8
-1.73869	0.938077	0.357308	8	0.996133	0.0350524	8
-1.73674	0.941484	0.36476	8	0.996401	0.0355487	8
-1.73479	0.944651	0.368674	8	0.99704	0.0357482	8
-1.73283	0.946909	0.372198	8	0.997676	0.0361819	8
-1.73088	0.948735	0.374902	8	0.998189	0.0367019	8
-1.72893	0.95111	0.377124	8	0.998908	0.0368684	8
-1.72698	0.951749	0.38036	8	0.99942	0.0374951	8
-1.72502	0.957101	0.38208	8	1.00022	0.0378053	8
-1.72307	0.959539	0.381604	8	1.00085	0.0382902	8
-1.72112	0.962079	0.381859	8	1.00161	0.0389351	8
-1.71917	0.964232	0.381208	8	1.00226	0.0397199	8
-1.71721	0.965525	0.379935	8	1.00254	0.0403807	8
-1.71526	0.966732	0.37846	8	1.00315	0.0408005	8
-1.71331	0.969589	0.374796	8	1.00363	0.0415725	8
-1.71136	0.969748	0.369829	8	1.00403	0.0422206	8
-1.7094	0.970103	0.366415	8	1.0045	0.0430596	8
-1.70745	0.973157	0.36161	8	1.00513	0.044125	8
-1.7055	0.974699	0.361099	8	1.00536	0.0448918	8
-1.70355	0.976245	0.360475	8	1.00573	0.0453412	8
-1.70159	0.976823	0.356445	8	1.00604	0.045814	8
-1.69964	0.977982	0.352352	8	1.00657	0.0463257	8
-1.69769	0.978425	0.348059	8	1.00707	0.0469103	8
-1.69574	0.979294	0.344062	8	1.00769	0.047277	8
-1.69378	0.979505	0.339728	8	1.00808	0.0477902	8
-1.69183	0.979243	0.335202	8	1.00852	0.0482019	8
-1.68988	0.978339	0.332491	8	1.00886	0.049136	8
-1.68793	0.978496	0.327885	8	1.00907	0.0494459	8
-1.68597	0.978656	0.32733	8	1.00931	0.0495705	8
-1.68402	0.978755	0.322972	8	1.00956	0.0500411	8
-1.68207	0.978624	0.318715	8	1.00989	0.0503722	8
-1.68012	0.977862	0.314798	8	1.00997	0.0505898	8
-1.67816	0.977486	0.31106	8	1.01042	0.0510004	8
-1.67621	0.977228	0.307473	8	1.0106	0.0513273	8
-1.67426	0.977087	0.304147	8	1.01058	0.0512522	8
-1.67231	0.975223	0.302575	8	1.01064	0.0517402	8
-1.67035	0.974935	0.299743	8	1.01078	0.0516072	8
-1.6684	0.974841	0.297341	8	1.01078	0.0518557	8
-1.66645	0.974862	0.295184	8	1.01097	0.0516371	8
-1.6645	0.975389	0.29334	8	1.01099	0.0513281	8
-1.66254	0.974661	0.291803	8	1.01069	0.0508047	8
-1.66059	0.974474	0.290506	8	1.01055	0.0503152	8
-1.65864	0.973621	0.287353	8	1.01053	0.0499574	8
-1.65669	0.971688	0.284875	8	1.01055	0.0498855	8
-1.65473	0.971059	0.285066	8	1.0104	0.0496188	8
-1.65278	0.970624	0.285445	8	1.01051	0.0491929	8
-1.65083	0.969985	0.286152	8	1.01053	0.0492617	8
-1.64888	0.97203	0.292045	8	1.01058	0.0489047	8
-1.64692	0.971554	0.293944	8	1.01083	0.0485792	8
-1.64497	0.970258	0.296125	8	1.01076	0.0480387	8
-1.64302	0.96965	0.298555	8	1.0105	0.0476496	8
-1.64107	0.969082	0.300855	8	1.01056	0.0472443	8
-1.63911	0.969602	0.306243	8	1.01037	0.0468617	8
-1.63716	0.968741	0.309425	8	1.01045	0.0463162	8
-1.63521	0.967821	0.312909	8	1.01049	0.0460718	8
-1.63326	0.96678	0.316466	8	1.0106	0.0455522	8
-1.6313	0.96497	0.318209	8	1.01073	0.0454116	8
-1.62935	0.962413	0.320146	8	1.01089	0.0449106	8
-1.6274	0.962359	0.324096	8	1.01087	0.0450195	8
-1.62545	0.962246	0.330568	8	1.01137	0.0447135	8
-1.62349	0.96066	0.335431	8	1.01147	0.0446577	8
-1.62154	0.959225	0.340213	8	1.01159	0.0446646	8
-1.61959	0.958352	0.345109	8	1.01189	0.0443117	8
-1.61764	0.955149	0.349989	8	1.01197	0.0447022	8
-1.61568	0.95357	0.354427	8	1.01219	0.0442669	8
-1.61373	0.952896	0.356971	8	1.01242	0.0439004	8
-1.61178	0.951547	0.363938	8	1.01268	0.0434427	8
-1.60983	0.949817	0.369166	8	1.013	0.0435965	8
-1.60788	0.946845	0.371729	8	1.01321	0.0436162	8
-1.60592	0.945575	0.376904	8	1.01358	0.0430688	8
-1.60397	0.944141	0.379686	8	1.01403	0.0431453	8
-1.60202	0.942981	0.384667	8	1.01455	0.0433559	8
-1.60007	0.941551	0.389893	8	1.01501	0.0433126	8
-1.59811	0.93942	0.394625	8	1.01558	0.0437899	8
-1.59616	0.938744	0.398876	8	1.01599	0.0439733	8
-1.59421	0.937624	0.403474	8	1.01653	0.0443517	8
-1.59226	0.936088	0.40779	8	1.017	0.0444605	8
-1.5903	0.934621	0.411675	8	1.01761	0.0451895	8
-1.58835	0.932063	0.417321	8	1.01807	0.045499	8
-1.5864	0.930106	0.420947	8	1.01864	0.0457509	8
-1.58445	0.92766	0.425142	8	1.01927	0.0456808	8
-1.58249	0.927031	0.4271	8	1.01979	0.0458217	8
-1.58054	0.92589	0.429752	8	1.02052	0.0461858	8
-1.57859	0.925701	0.43254	8	1.02111	0.0463829	8
-1.57664	0.924317	0.432827	8	1.02179	0.0461634	8
-1.57468	0.924118	0.434813	8	1.02231	0.0470021	8
-1.57273	0.924763	0.435486	8	1.02311	0.0474741	8
-1.57078	0.92658	0.439096	8	1.0235	0.0473841	8
-1.56883	0.927638	0.440961	8	1.02417	0.0474958	8
-1.56687	0.928689	0.441849	8	1.02497	0.0478407	8
-1.56492	0.929803	0.442651	8	1.02555	0.0480356	8
-1.56297	0.93099	0.442845	8	1.02633	0.0479879	8
-1.56102	0.931893	0.443757	8	1.02706	0.048183	8
-1.55906	0.933399	0.443353	8	1.02751	0.0483892	8
-1.55711	0.935456	0.442818	8	1.02836	0.0481248	8
-1.55516	0.93794	0.4402	8	1.02877	0.0477159	8
-1.55321	0.941545	0.440915	8	1.02924	0.0479697	8
-1.55125	0.944198	0.439204	8	1.02973	0.0480871	8
-1.5493	0.947405	0.439049	8	1.03019	0.0478698	8
-1.54735	0.948995	0.434838	8	1.03064	0.0472477	8
-1.5454	0.951571	0.432485	8	1.031	0.0464323	8
-1.54344	0.95425	0.429864	8	1.03143	0.0459297	8
-1.54149	0.957023	0.426787	8	1.03177	0.0452854	8
-1.53954	0.960078	0.424049	8	1.03203	0.0448207	8
-1.53759	0.961883	0.418678	8	1.03246	0.0442138	8
-1.53563	0.964432	0.414904	8	1.03254	0.0434483	8
-1.53368	0.96672	0.410717	8	1.03268	0.0425302	8
-1.53173	0.969209	0.406585	8	1.03308	0.0421336	8
-1.52978	0.970854	0.401945	8	1.03326	0.0416037	8
-1.52782	0.97414	0.396435	8	1.03343	0.0405827	8
-1.52587	0.973428	0.390835	8	1.03342	0.0397483	8
-1.52392	0.974349	0.386838	8	1.03349	0.0387844	8
-1.52197	0.975924	0.381591	8	1.03359	0.0375657	8
-1.52001	0.977095	0.376069	8	1.03357	0.0365341	8
-1.51806	0.978094	0.370528	8	1.03377	0.0357618	8
-1.51611	0.97849	0.365407	8	1.03349	0.0348032	8
-1.51416	0.978235	0.358507	8	1.03348	0.033991	8
-1.5122	0.980567	0.356915	8	1.03333	0.0330775	8
-1.51025	0.98026	0.351369	8	1.03306	0.0321772	8
-1.5083	0.977656	0.346117	8	1.03267	0.0313251	8
-1.50635	0.975888	0.338607	8	1.03244	0.0306088	8
-1.50439	0.973726	0.331495	8	1.03205	0.0301611	8
-1.50244	0.972564	0.326633	8	1.03172	0.0298506	8
-1.50049	0.970416	0.321849	8	1.03127	0.0294727	8
-1.49854	0.968361	0.317469	8	1.03075	0.0288775	8
-1.49658	0.965094	0.31284	8	1.0303	0.0286287	8
-1.49463	0.962984	0.307958	8	1.0298	0.0285635	8
-1.49268	0.960288	0.304069	8	1.02915	0.0284295	8
-1.49073	0.957307	0.300388	8	1.02861	0.0283742	8
-1.48877	0.953247	0.296387	8	1.02811	0.0287338	8
-1.48682	0.947681	0.290678	8	1.02749	0.0291088	8
-1.48487	0.94322	0.287477	8	1.02678	0.0295099	8
-1.48292	0.94021	0.283	8	1.0259	0.0298309	8
-1.48096	0.935845	0.279643	8	1.02537	0.0307073	8
-1.47901	0.930765	0.277192	8	1.02444	0.0312513	8
-1.47706	0.926093	0.274364	8	1.02377	0.032228	8
-1.47511	0.921087	0.269886	8	1.02315	0.0331649	8
-1.47315	0.916181	0.266532	8	1.02248	0.0341865	8
-1.4712	0.912179	0.261589	8	1.02164	0.0349609	8
-1.46925	0.906381	0.258104	8	1.02105	0.0363329	8
-1.4673	0.901842	0.253827	8	1.02024	0.0370098	8
-1.46534	0.896175	0.250521	8	1.0195	0.0381395	8
-1.46339	0.891315	0.247774	8	1.01885	0.0389473	8
-1.46144	0.888226	0.243277	8	1.01824	0.0398575	8
-1.45949	0.883022	0.240169	8	1.01745	0.0407838	8
-1.45753	0.878715	0.236952	8	1.01665	0.0416607	8
-1.45558	0.874147	0.233602	8	1.01588	0.0426258	8
-1.45363	0.870368	0.230393	8	1.0151	0.0435752	8
-1.45168	0.866465	0.22694	8	1.01435	0.0444722	8
-1.44972	0.859738	0.219369	8	1.0137	0.045229	8
-1.44777	0.856089	0.215873	8	1.01274	0.0459993	8
-1.44582	0.85414	0.21391	8	1.01223	0.0467175	8
-1.44387	0.851081	0.21037	8	1.0118	0.0476427	8
-1.44191	0.848795	0.207112	8	1.01125	0.048183	8
-1.43996	0.844887	0.201393	8	1.01072	0.0488279	8
-1.43801	0.842599	0.197061	8	1.01013	0.0492858	8
-1.43606	0.840016	0.192644	8	1.00979	0.0501428	8
-1.4341	0.838802	0.1891	8	1.00935	0.0504532	8
-1.43215	0.836684	0.184643	8	1.00898	0.0508845	8
-1.4302	0.83538	0.180385	8	1.00869	0.0512607	8
-1.42825	0.833	0.177917	8	1.00855	0.0517058	8
-1.42629	0.831033	0.172303	8	1.00813	0.0521768	8
-1.42434	0.830735	0.167272	8	1.00807	0.0524788	8
-1.42239	0.830454	0.162533	8	1.00809	0.0531689	8
-1.42044	0.82966	0.15839	8	1.00794	0.0533822	8
-1.41848	0.82936	0.154682	8	1.00792	0.053754	8
-1.41653	0.829035	0.151128	8	1.0077	0.0538086	8
-1.41458	0.828075	0.149391	8	1.00764	0.0539222	8
-1.41263	0.827563	0.146396	8	1.00774	0.0538528	8
-1.41067	0.827688	0.144601	8	1.00788	0.0542082	8
-1.40872	0.8273	0.143692	8	1.00778	0.0541915	8
-1.40677	0.828094	0.143013	8	1.00773	0.0537548	8
-1.40482	0.82776	0.14301	8	1.00777	0.0535546	8
-1.40286	0.829877	0.144188	8	1.00789	0.053744	8
-1.40091	0.831113	0.145166	8	1.00792	0.0535837	8
-1.39896	0.833839	0.146859	8	1.00797	0.0533884	8
-1.39701	0.833724	0.147646	8	1.00809	0.0529594	8
-1.39505	0.834812	0.150285	8	1.00815	0.0527277	8
-1.3931	0.835934	0.152617	8	1.00813	0.0520734	8
-1.39115	0.837346	0.154454	8	1.00804	0.05189	8
-1.3892	0.840122	0.158539	8	1.00829	0.0515261	8
-1.38724	0.841131	0.162511	8	1.00849	0.0508178	8
-1.38529	0.842687	0.166693	8	1.00855	0.050378	8
-1.38334	0.844874	0.172872	8	1.00858	0.0496881	8
-1.38139	0.845627	0.177336	8	1.0086	0.0489305	8
-1.37943	0.846814	0.18275	8	1.00859	0.0481541	8
-1.37748	0.846945	0.187834	8	1.0086	0.047209	8
-1.37553	0.847858	0.193096	8	1.0086	0.0467717	8
-1.37358	0.847283	0.19858	8	1.00856	0.0458435	8
-1.37162	0.845532	0.205144	8	1.00867	0.0451986	8
-1.36967	0.84486	0.209757	8	1.00872	0.0441424	8
-1.36772	0.844771	0.214464	8	1.00866	0.043299	8
-1.36577	0.844584	0.219282	8	1.00861	0.042249	8
-1.36381	0.8456	0.222392	8	1.0083	0.0409078	8
-1.36186	0.845603	0.226929	8	1.00829	0.040197	8
-1.35991	0.844966	0.231345	8	1.00844	0.0392273	8
-1.35796	0.845156	0.235162	8	1.00827	0.0377797	8
-1.356	0.843943	0.241781	8	1.00819	0.0367145	8
-1.35405	0.842559	0.247893	8	1.00822	0.035785	8
-1.3521	0.841944	0.251867	8	1.00795	0.0345727	8
-1.35015	0.840543	0.258178	8	1.00794	0.0332827	8
-1.34819	0.839858	0.262216	8	1.00779	0.031798	8
-1.34624	0.840709	0.26509	8	1.00765	0.0305368	8
-1.34429	0.840432	0.268884	8	1.0076	0.029386	8
-1.34234	0.84114	0.273143	8	1.00738	0.0282085	8
-1.34038	0.841509	0.275345	8	1.00727	0.0270393	8
-1.33843	0.842106	0.277998	8	1.00717	0.0259268	8
-1.33648	0.842448	0.281538	8	1.00724	0.0249213	8
-1.33453	0.843145	0.285066	8	1.00721	0.0237897	8
-1.33257	0.843387	0.288226	8	1.00692	0.022676	8
-1.33062	0.845116	0.292778	8	1.00693	0.0216819	8
-1.32867	0.844826	0.294448	8	1.00695	0.0207148	8
-1.32672	0.845886	0.297123	8	1.00691	0.0200441	8
-1.32476	0.846982	0.300018	8	1.00681	0.0192388	8
-1.32281	0.8477	0.302047	8	1.00678	0.0185616	8
-1.32086	0.848645	0.304373	8	1.00687	0.0181481	8
-1.31891	0.850001	0.306352	8	1.0067	0.0179862	8
-1.31695	0.85116	0.307958	8	1.00689	0.0177325	8
-1.315	0.851562	0.311105	8	1.00676	0.0178748	8
-1.31305	0.851	0.314687	8	1.00667	0.0180567	8
-1.3111	0.852304	0.314966	8	1.00678	0.018242	8
-1.30914	0.854877	0.315288	8	1.007	0.0187629	8
-1.30719	0.858122	0.314204	8	1.0071	0.0193019	8
-1.30524	0.861252	0.312801	8	1.00718	0.019817	8
-1.30329	0.863451	0.311456	8	1.00717	0.0205834	8
-1.30133	0.864838	0.309683	8	1.0071	0.0214756	8
-1.29938	0.86769	0.306872	8	1.00735	0.0220793	8
-1.29743	0.869592	0.304643	8	1.00739	0.0229252	8
-1.29548	0.870748	0.302127	8	1.00765	0.023552	8
-1.29352	0.87248	0.29841	8	1.00775	0.0244281	8
-1.29157	0.873956	0.294167	8	1.00787	0.0254737	8
-1.28962	0.876029	0.290691	8	1.00804	0.0263064	8
-1.28767	0.878207	0.285789	8	1.00804	0.0271789	8
-1.28571	0.879721	0.280928	8	1.0083	0.027875	8
-1.28376	0.878991	0.273769	8	1.0085	0.028637	8
-1.28181	0.881339	0.268086	8	1.00851	0.0295396	8
-1.27986	0.883473	0.261268	8	1.00867	0.0302645	8
-1.2779	0.883887	0.254913	8	1.0087	0.0309691	8
-1.27595	0.884355	0.249151	8	1.00882	0.0318745	8
-1.274	0.884812	0.243554	8	1.00875	0.0326077	8
-1.27205	0.884804	0.238649	8	1.00893	0.033044	8
-1.27009	0.885391	0.231626	8	1.0088	0.0339901	8
-1.26814	0.884535	0.222965	8	1.00876	0.0344044	8
-1.26619	0.884762	0.216703	8	1.00881	0.0347866	8
-1.26424	0.885712	0.21041	8	1.00884	0.0350807	8
-1.26228	0.883728	0.203002	8	1.00865	0.0355445	8
-1.26033	0.883752	0.198026	8	1.00862	0.0358601	8
-1.25838	0.885238	0.193659	8	1.00868	0.036005	8
-1.25643	0.885916	0.190672	8	1.00855	0.0363263	8
-1.25447	0.886185	0.187049	8	1.00841	0.0364704	8
-1.25252	0.887258	0.18541	8	1.00815	0.0368024	8
-1.25057	0.887708	0.185797	8	1.00805	0.036727	8
-1.24862	0.887313	0.186948	8	1.00804	0.0367704	8
-1.24666	0.889071	0.189278	8	1.00793	0.0365485	8
-1.24471	0.888918	0.192116	8	1.00776	0.0366826	8
-1.24276	0.889038	0.196186	8	1.00771	0.0364971	8
-1.24081	0.889595	0.201777	8	1.00764	0.0363744	8
-1.23885	0.890414	0.208771	8	1.00753	0.0361886	8
-1.2369	0.892375	0.217134	8	1.00717	0.036273	8
-1.23495	0.892571	0.225286	8	1.00706	0.0360846	8
-1.233	0.893206	0.234052	8	1.00664	0.0361351	8
-1.23104	0.894898	0.24227	8	1.00649	0.0360329	8
-1.22909	0.895416	0.251552	8	1.00622	0.035984	8
-1.22714	0.896483	0.26009	8	1.00608	0.0355457	8
-1.22519	0.897644	0.270046	8	1.00598	0.0350853	8
-1.22323	0.901204	0.279155	8	1.0058	0.0349293	8
-1.22128	0.90253	0.288395	8	1.00588	0.0345119	8
-1.21933	0.904472	0.29766	8	1.00583	0.0341504	8
-1.21738	0.905675	0.306679	8	1.00589	0.0339948	8
-1.21542	0.907132	0.315383	8	1.00586	0.0339114	8
-1.21347	0.908261	0.32384	8	1.00584	0.0336709	8
-1.21152	0.909918	0.331142	8	1.00585	0.0334521	8
-1.20957	0.911692	0.338294	8	1.00604	0.0332643	8
-1.20761	0.913918	0.346033	8	1.00618	0.0331951	8
-1.20566	0.915597	0.352663	8	1.00627	0.0330382	8
-1.20371	0.915953	0.356603	8	1.00639	0.0330213	8
-1.20176	0.917075	0.362018	8	1.00659	0.0326514	8
-1.1998	0.917682	0.369135	8	1.00675	0.032997	8
-1.19785	0.919469	0.373944	8	1.00733	0.033101	8
-1.1959	0.920663	0.377504	8	1.00758	0.0332945	8
-1.19395	0.922182	0.380522	8	1.00805	0.0337888	8
-1.19199	0.924044	0.381606	8	1.00856	0.0341972	8
-1.19004	0.925502	0.382241	8	1.00887	0.0344819	8
-1.18809	0.927633	0.382618	8	1.00913	0.0350967	8
-1.18614	0.931046	0.380612	8	1.00974	0.0354928	8
-1.18418	0.931807	0.381858	8	1.01023	0.036184	8
-1.18223	0.93542	0.380397	8	1.01068	0.0370215	8
-1.18028	0.936929	0.380046	8	1.01125	0.0377374	8
-1.17833	0.939549	0.376836	8	1.01164	0.0384983	8
-1.17637	0.940845	0.37302	8	1.01205	0.0392508	8
-1.17442	0.943351	0.368916	8	1.0124	0.0401209	8
-1.17247	0.94552	0.36423	8	1.01263	0.0408657	8
-1.17052	0.947855	0.359186	8	1.01302	0.0418566	8
-1.16856	0.951544	0.356078	8	1.01338	0.0427342	8
-1.16661	0.954826	0.353189	8	1.0138	0.0437442	8
-1.16466	0.955555	0.345545	8	1.01413	0.0447461	8
-1.16271	0.959054	0.342307	8	1.01429	0.0454707	8
-1.16075	0.961682	0.337153	8	1.0145	0.0462639	8
-1.1588	0.963796	0.331781	8	1.0148	0.0472773	8
-1.15685	0.966098	0.326034	8	1.01525	0.0483931	8
-1.1549	0.969469	0.32265	8	1.01532	0.0491298	8
-1.15295	0.971825	0.317106	8	1.01558	0.0501026	8
-1.15099	0.973726	0.311849	8	1.01575	0.0510959	8
-1.14904	0.97626	0.30652	8	1.01576	0.0520897	8
-1.14709	0.977628	0.30296	8	1.01571	0.0528249	8
-1.14514	0.980018	0.297989	8	1.01555	0.0532121	8
-1.14318	0.981567	0.293311	8	1.01554	0.0537641	8
-1.14123	0.982777	0.287729	8	1.01539	0.0543245	8
-1.13928	0.986671	0.283881	8	1.01514	0.0550061	8
-1.13733	0.988873	0.280567	8	1.01483	0.0552188	8
-1.13537	0.99069	0.277613	8	1.01448	0.0557159	8
-1.13342	0.99377	0.274867	8	1.01427	0.0560143	8
-1.13147	0.995312	0.272763	8	1.01365	0.055969	8
-1.12952	0.997494	0.270891	8	1.01313	0.0560163	8
-1.12756	1.00077	0.271746	8	1.01261	0.0561727	8
-1.12561	1.00328	0.271224	8	1.012	0.0560493	8
-1.12366	1.00563	0.270321	8	1.0113	0.0558444	8
-1.12171	1.00816	0.271431	8	1.01065	0.0556412	8
-1.11975	1.00979	0.272244	8	1.01026	0.0557703	8
-1.1178	1.01178	0.273029	8	1.00948	0.0555077	8
-1.11585	1.01473	0.272438	8	1.00871	0.0552404	8
-1.1139	1.01623	0.274373	8	1.00816	0.0548827	8
-1.11194	1.01825	0.275646	8	1.00733	0.0546174	8
-1.10999	1.01851	0.276624	8	1.00622	0.0541561	8
-1.10804	1.01802	0.276838	8	1.00519	0.0538116	8
-1.10609	1.01806	0.277247	8	1.00436	0.0533376	8
-1.10413	1.01854	0.279273	8	1.00346	0.0528418	8
-1.10218	1.02115	0.280413	8	1.00249	0.0523819	8
-1.10023	1.02088	0.281122	8	1.00128	0.051824	8
-1.09828	1.02106	0.282892	8	1.00034	0.0513168	8
-1.09632	1.02117	0.28342	8	0.999111	0.0507826	8
-1.09437	1.02219	0.285476	8	0.998034	0.0503691	8
-1.09242	1.02214	0.285931	8	0.996719	0.0500021	8
-1.09047	1.02165	0.287915	8	0.995701	0.04952	8
-1.08851	1.02078	0.288389	8	0.994694	0.0494015	8
-1.08656	1.02048	0.290454	8	0.99352	0.049288	8
-1.08461	1.01998	0.291094	8	0.992548	0.0491902	8
-1.08266	1.01877	0.290392	8	0.99154	0.0493169	8
-1.0807	1.01673	0.290624	8	0.990299	0.0493856	8
-1.07875	1.01502	0.291577	8	0.989178	0.0493695	8
-1.0768	1.01291	0.292115	8	0.988159	0.0494572	8
-1.07485	1.0106	0.292573	8	0.987121	0.0498288	8
-1.07289	1.00767	0.293122	8	0.985955	0.0501799	8
-1.07094	1.00723	0.292362	8	0.985115	0.0506164	8
-1.06899	1.00483	0.291863	8	0.984276	0.0511786	8
-1.06704	1.0017	0.291192	8	0.983374	0.0517744	8
-1.06508	0.997927	0.289063	8	0.982519	0.0526549	8
-1.06313	0.99467	0.288424	8	0.981656	0.0533641	8
-1.06118	0.992342	0.288436	8	0.980764	0.0542383	8
-1.05923	0.988186	0.286665	8	0.97996	0.0551662	8
-1.05727	0.983834	0.28538	8	0.979169	0.0559324	8
-1.05532	0.979356	0.284064	8	0.978599	0.0569545	8
-1.05337	0.974028	0.283309	8	0.977976	0.0577721	8
-1.05142	0.969648	0.281737	8	0.977259	0.0588146	8
-1.04946	0.965202	0.279266	8	0.976702	0.0594578	8
-1.04751	0.958043	0.27739	8	0.976108	0.0602967	8
-1.04556	0.954303	0.274613	8	0.975717	0.0607678	8
-1.04361	0.949292	0.271246	8	0.975336	0.0612845	8
-1.04165	0.944191	0.267667	8	0.974908	0.0620799	8
-1.0397	0.939024	0.264219	8	0.974661	0.0628618	8
-1.03775	0.933244	0.259096	8	0.974551	0.0631478	8
-1.0358	0.929935	0.256794	8	0.974196	0.0637386	8
-1.03384	0.925636	0.253013	8	0.974245	0.0638493	8
-1.03189	0.920327	0.249193	8	0.974067	0.0641498	8
-1.02994	0.916876	0.245708	8	0.974035	0.064244	8
-1.02799	0.912576	0.242463	8	0.973871	0.0645606	8
-1.02603	0.907382	0.237564	8	0.974014	0.0642958	8
-1.02408	0.900767	0.234496	8	0.974072	0.0640639	8
-1.02213	0.896853	0.229772	8	0.974005	0.0639731	8
-1.02018	0.894328	0.222093	8	0.974107	0.063623	8
-1.01822	0.890962	0.21768	8	0.97427	0.0629613	8
-1.01627	0.887622	0.213592	8	0.974445	0.0622884	8
-1.01432	0.884459	0.209316	8	0.974615	0.0617161	8
-1.01237	0.881169	0.204638	8	0.974839	0.0610158	8
-1.01041	0.879523	0.197604	8	0.974992	0.0601389	8
-1.00846	0.876548	0.194076	8	0.97488	0.059299	8
-1.00651	0.874093	0.190817	8	0.975126	0.058244	8
-1.00456	0.871884	0.187122	8	0.975341	0.0572582	8
-1.0026	0.870216	0.184577	8	0.975492	0.056348	8
-1.00065	0.868234	0.182055	8	0.975679	0.0551247	8
-0.998698	0.866544	0.18029	8	0.975379	0.0544213	8
-0.996746	0.86582	0.179183	8	0.975585	0.0530408	8
-0.994793	0.8642	0.178143	8	0.975651	0.051723	8
-0.992841	0.862417	0.17928	8	0.975658	0.0505817	8
-0.990888	0.860052	0.180916	8	0.975637	0.0495388	8
-0.988936	0.859072	0.181161	8	0.975729	0.0486044	8
-0.986983	0.856803	0.182399	8	0.975572	0.0476588	8
-0.985031	0.856328	0.183248	8	0.975519	0.0469471	8
-0.983078	0.854939	0.183925	8	0.975542	0.0460217	8
-0.981126	0.854458	0.185617	8	0.97537	0.0455091	8
-0.979173	0.855613	0.187816	8	0.975344	0.0448947	8
-0.977221	0.856074	0.190636	8	0.975278	0.0444745	8
-0.975268	0.855938	0.193658	8	0.975106	0.0440497	8
-0.973316	0.855724	0.197114	8	0.975111	0.0436983	8
-0.971363	0.855287	0.200739	8	0.974888	0.0436511	8
-0.969411	0.853381	0.203649	8	0.9748	0.0438933	8
-0.967459	0.852136	0.2076	8	0.974636	0.0440739	8
-0.965506	0.852614	0.212276	8	0.974446	0.0442812	8
-0.963554	0.850638	0.216154	8	0.974266	0.0448253	8
-0.961601	0.850683	0.220967	8	0.973985	0.0456323	8
-0.959649	0.849889	0.226565	8	0.973553	0.046441	8
-0.957696	0.849109	0.231224	8	0.973081	0.0474017	8
-0.955744	0.848713	0.235984	8	0.972789	0.0482725	8
-0.953791	0.848371	0.240751	8	0.972573	0.0491066	8
-0.951839	0.848206	0.245611	8	0.972101	0.0501187	8
-0.949886	0.846926	0.250207	8	0.971888	0.0512521	8
-0.947934	0.845609	0.254595	8	0.971425	0.0519823	8
-0.945981	0.843839	0.258784	8	0.971096	0.0524947	8
-0.944029	0.841824	0.263092	8	0.970641	0.0532081	8
-0.942076	0.839686	0.267111	8	0.970066	0.0541027	8
-0.940124	0.836106	0.273632	8	0.9696	0.0550746	8
-0.938171	0.834405	0.277652	8	0.969401	0.0557386	8
-0.936219	0.832231	0.281707	8	0.969058	0.0564804	8
-0.934266	0.829474	0.285176	8	0.968834	0.0571957	8
-0.932314	0.82645	0.289726	8	0.968893	0.0572611	8
-0.930361	0.824301	0.291876	8	0.968645	0.0575139	8
-0.928409	0.819993	0.295839	8	0.968446	0.0577361	8
-0.926456	0.817872	0.299361	8	0.968477	0.0574296	8
-0.924504	0.815359	0.302623	8	0.968495	0.0573039	8
-0.922551	0.811934	0.305386	8	0.968476	0.0570154	8
-0.920599	0.809468	0.308482	8	0.968276	0.0567673	8
-0.918646	0.806468	0.311466	8	0.968519	0.0565966	8
-0.916694	0.802099	0.315916	8	0.968804	0.0559745	8
-0.914741	0.798562	0.318192	8	0.968891	0.0556628	8
-0.912789	0.795574	0.319945	8	0.969004	0.0552521	8
-0.910836	0.792325	0.322593	8	0.969432	0.0545548	8
-0.908884	0.788902	0.325122	8	0.969894	0.0537431	8
-0.906931	0.785626	0.327385	8	0.970229	0.0534273	8
-0.904979	0.782529	0.32977	8	0.970661	0.052778	8
-0.903026	0.77745	0.332586	8	0.97116	0.0522278	8
-0.901074	0.773939	0.334808	8	0.971699	0.0515507	8
-0.899121	0.772365	0.335517	8	0.971965	0.0511068	8
-0.897169	0.769491	0.336908	8	0.972543	0.0504788	8
-0.895216	0.76573	0.340799	8	0.97317	0.0500119	8
-0.893264	0.762413	0.342464	8	0.973897	0.049687	8
-0.891311	0.759347	0.344123	8	0.974454	0.0493104	8
-0.889359	0.757972	0.343372	8	0.975055	0.04899	8
-0.887406	0.755224	0.34464	8	0.975822	0.0487312	8
-0.885454	0.753303	0.345664	8	0.976301	0.0484646	8
-0.883501	0.750728	0.347711	8	0.976907	0.0484215	8
-0.881549	0.749039	0.349076	8	0.977614	0.048584	8
-0.879596	0.747552	0.350687	8	0.978273	0.0486208	8
-0.877644	0.746109	0.352141	8	0.979048	0.0489308	8
-0.875692	0.746718	0.352096	8	0.97983	0.049512	8
-0.873739	0.74547	0.353161	8	0.980603	0.0499	8
-0.871787	0.743722	0.353443	8	0.98113	0.0502902	8
-0.869834	0.742732	0.353626	8	0.981805	0.0508136	8
-0.867882	0.742941	0.354023	8	0.98249	0.0512589	8
-0.865929	0.742534	0.354269	8	0.983093	0.0515215	8
-0.863977	0.742593	0.354464	8	0.983873	0.0521998	8
-0.862024	0.741349	0.356148	8	0.984578	0.0528503	8
-0.860072	0.741374	0.357224	8	0.985059	0.0531008	8
-0.858119	0.742658	0.356818	8	0.985776	0.0536119	8
-0.856167	0.744054	0.356961	8	0.986163	0.0539325	8
-0.854214	0.746318	0.356234	8	0.986726	0.0541734	8
-0.852262	0.749141	0.353523	8	0.98737	0.0544262	8
-0.850309	0.75107	0.352561	8	0.987662	0.0544671	8
-0.848357	0.75426	0.351335	8	0.988148	0.054449	8
-0.846404	0.756221	0.349798	8	0.988453	0.0543001	8
-0.844452	0.759132	0.34894	8	0.988748	0.0541296	8
-0.842499	0.762198	0.347925	8	0.989356	0.0540027	8
-0.840547	0.766155	0.346721	8	0.989621	0.053761	8
-0.838594	0.769244	0.345173	8	0.989969	0.0535055	8
-0.836642	0.771638	0.345382	8	0.990354	0.053196	8
-0.834689	0.776495	0.344043	8	0.990577	0.0526724	8
-0.832737	0.782538	0.34111	8	0.99086	0.0522604	8
-0.830784	0.787884	0.33694	8	0.990892	0.0513541	8
-0.828832	0.793189	0.336285	8	0.990972	0.0506701	8
-0.826879	0.799374	0.335179	8	0.991068	0.0498574	8
-0.824927	0.806146	0.333828	8	0.99109	0.0489323	8
-0.822974	0.812101	0.332419	8	0.991205	0.0480489	8
-0.821022	0.81803	0.330987	8	0.991449	0.047194	8
-0.819069	0.824488	0.329605	8	0.991731	0.0463116	8
-0.817117	0.831504	0.327981	8	0.991878	0.0451334	8
-0.815164	0.838497	0.326682	8	0.991979	0.0440389	8
-0.813212	0.845724	0.325276	8	0.9923	0.0429876	8
-0.811259	0.851559	0.325172	8	0.992409	0.0418946	8
-0.809307	0.858547	0.323332	8	0.992717	0.0409076	8
-0.807354	0.86748	0.321616	8	0.992703	0.0399984	8
-0.805402	0.874774	0.320046	8	0.992736	0.0387852	8
-0.803449	0.881811	0.318285	8	0.992938	0.0375814	8
-0.801497	0.888706	0.316489	8	0.993124	0.0363598	8
-0.799544	0.895518	0.315266	8	0.993444	0.0352481	8
-0.797592	0.90223	0.314102	8	0.993492	0.0339746	8
-0.795639	0.909207	0.312465	8	0.993672	0.0326535	8
-0.793687	0.915927	0.310893	8	0.993872	0.0316654	8
-0.791734	0.923458	0.310281	8	0.994387	0.0309195	8
-0.789782	0.931707	0.306036	8	0.994673	0.0299921	8
-0.787829	0.937224	0.303957	8	0.995057	0.0291231	8
-0.785877	0.943829	0.301768	8	0.995421	0.0283917	8
-0.783925	0.949875	0.299437	8	0.995669	0.0276896	8
-0.781972	0.955246	0.29693	8	0.995988	0.0268382	8
-0.78002	0.958878	0.292727	8	0.996436	0.0262649	8
-0.778067	0.963655	0.289992	8	0.996727	0.025769	8
-0.776115	0.968727	0.287255	8	0.997181	0.0252252	8
-0.774162	0.974857	0.285649	8	0.997711	0.0248959	8
-0.77221	0.979181	0.282995	8	0.998362	0.0245527	8
-0.770257	0.983026	0.279924	8	0.998642	0.0244539	8
-0.768305	0.986911	0.277084	8	0.998989	0.0243199	8
-0.766352	0.990385	0.273932	8	0.999511	0.0243425	8
-0.7644	0.993871	0.270655	8	0.999997	0.0242442	8
-0.762447	0.99651	0.266917	8	1.00049	0.0243785	8
-0.760495	0.999124	0.264056	8	1.00111	0.024779	8
-0.758542	1.00118	0.260589	8	1.0016	0.0250491	8
-0.75659	1.00226	0.259397	8	1.00214	0.0256115	8
-0.754637	1.00378	0.256198	8	1.00269	0.0262126	8
-0.752685	1.00454	0.253045	8	1.00325	0.0269241	8
-0.750732	1.00552	0.250034	8	1.00369	0.0275405	8
-0.74878	1.00831	0.249129	8	1.00445	0.0284145	8
-0.746827	1.01017	0.244035	8	1.00494	0.0291979	8
-0.744875	1.01055	0.241536	8	1.00557	0.0300128	8
-0.742922	1.01216	0.236009	8	1.00648	0.0310925	8
-0.74097	1.01229	0.233526	8	1.00686	0.0319431	8
-0.739017	1.01351	0.232873	8	1.00712	0.032797	8
-0.737065	1.01512	0.228503	8	1.00768	0.0338158	8
-0.735112	1.01645	0.223652	8	1.00798	0.0348717	8
-0.73316	1.01635	0.221664	8	1.00809	0.0355509	8
-0.731207	1.01566	0.219521	8	1.00847	0.0367332	8
-0.729255	1.01725	0.215361	8	1.00883	0.0377325	8
-0.727302	1.01658	0.212778	8	1.00911	0.0386231	8
-0.72535	1.0161	0.211036	8	1.00938	0.0397419	8
-0.723397	1.01566	0.209228	8	1.00964	0.0406829	8
-0.721445	1.01517	0.207462	8	1.00997	0.041816	8
-0.719492	1.01506	0.205716	8	1.00986	0.0428658	8
-0.71754	1.01462	0.203675	8	1.00998	0.0437974	8
-0.715587	1.01439	0.202181	8	1.01019	0.0447503	8
-0.713635	1.01372	0.200995	8	1.01047	0.0455928	8
-0.711682	1.0132	0.199199	8	1.01062	0.0460615	8
-0.70973	1.01282	0.197518	8	1.01078	0.046688	8
-0.707777	1.01221	0.195372	8	1.01092	0.0474776	8
-0.705825	1.01221	0.192896	8	1.01128	0.0480587	8
-0.703872	1.01276	0.191831	8	1.01164	0.0484806	8
-0.70192	1.01207	0.190254	8	1.01181	0.0486345	8
-0.699967	1.01015	0.190267	8	1.01213	0.0487997	8
-0.698015	1.01124	0.191581	8	1.01221	0.0489963	8
-0.696062	1.01099	0.190059	8	1.01236	0.0490534	8
-0.69411	1.01134	0.189147	8	1.01254	0.0490076	8
-0.692158	1.01172	0.187966	8	1.01269	0.0487852	8
-0.690205	1.0105	0.185963	8	1.01298	0.0485085	8
-0.688253	1.01051	0.185092	8	1.01285	0.0479815	8
-0.6863	1.01038	0.185987	8	1.01297	0.0474059	8
-0.684348	1.01007	0.186455	8	1.01294	0.0466606	8
-0.682395	1.01012	0.186311	8	1.01295	0.0461089	8
-0.680443	1.01039	0.186292	8	1.01309	0.0453866	8
-0.67849	1.01083	0.187031	8	1.0131	0.0445594	8
-0.676538	1.00964	0.185676	8	1.01327	0.0437198	8
-0.674585	1.01015	0.187034	8	1.01316	0.0425986	8
-0.672633	1.00942	0.187769	8	1.01329	0.0417316	8
-0.67068	1.00942	0.189837	8	1.0132	0.0409594	8
-0.668728	1.00986	0.189338	8	1.01318	0.039773	8
-0.666775	1.00959	0.191298	8	1.01331	0.0387223	8
-0.664823	1.00924	0.193525	8	1.01331	0.0375599	8
-0.66287	1.00877	0.195657	8	1.01332	0.0363623	8
-0.660918	1.0073	0.198834	8	1.0133	0.0352305	8
-0.658965	1.00577	0.200259	8	1.01331	0.0340356	8
-0.657013	1.00385	0.201911	8	1.0133	0.0331301	8
-0.65506	1.00149	0.204764	8	1.01328	0.0319288	8
-0.653108	0.997962	0.204306	8	1.01319	0.0306745	8
-0.651155	0.995315	0.205484	8	1.01317	0.0295243	8
-0.649203	0.991338	0.207246	8	1.01293	0.0282099	8
-0.64725	0.988239	0.207725	8	1.01274	0.0271905	8
-0.645298	0.984474	0.207877	8	1.01265	0.0262156	8
-0.643345	0.981235	0.209727	8	1.01252	0.025246	8
-0.641393	0.9758	0.210532	8	1.0126	0.0240551	8
-0.63944	0.970869	0.209729	8	1.01239	0.0231105	8
-0.637488	0.965475	0.20849	8	1.01222	0.0220957	8
-0.635535	0.958818	0.206909	8	1.01207	0.0212711	8
-0.633583	0.950856	0.205285	8	1.0118	0.0205545	8
-0.63163	0.942842	0.201453	8	1.01184	0.01959	8
-0.629678	0.935816	0.199419	8	1.01166	0.0189514	8
-0.627725	0.92859	0.197397	8	1.0112	0.0183993	8
-0.625773	0.919651	0.195754	8	1.01105	0.0175512	8
-0.62382	0.911676	0.193185	8	1.01067	0.0167803	8
-0.621868	0.902385	0.191443	8	1.01014	0.0162987	8
-0.619915	0.89387	0.189063	8	1.00952	0.0159655	8
-0.617963	0.884136	0.187383	8	1.00907	0.0153743	8
-0.61601	0.874583	0.184715	8	1.00868	0.0148474	8
-0.614058	0.864559	0.183478	8	1.00803	0.0145414	8
-0.612105	0.85445	0.181418	8	1.00762	0.0142093	8
-0.610153	0.844475	0.179761	8	1.00729	0.0139264	8
-0.6082	0.832736	0.179707	8	1.00679	0.0136444	8
-0.606248	0.822746	0.179224	8	1.00637	0.0132859	8
-0.604295	0.812372	0.178949	8	1.0058	0.0129986	8
-0.602343	0.802354	0.179362	8	1.00515	0.0129523	8
-0.60039	0.791981	0.180135	8	1.00434	0.013272	8
-0.598438	0.781463	0.181487	8	1.00386	0.013282	8
-0.596486	0.771397	0.183807	8	1.00335	0.0131482	8
-0.594533	0.760837	0.186092	8	1.00286	0.0133444	8
-0.592581	0.750444	0.189103	8	1.0021	0.0135743	8
-0.590628	0.740865	0.19076	8	1.00124	0.0139975	8
-0.588676	0.732093	0.194487	8	1.00061	0.0142527	8
-0.586723	0.722839	0.199064	8	1.00006	0.0144129	8
-0.584771	0.714219	0.202791	8	0.999397	0.0147228	8
-0.582818	0.706369	0.20711	8	0.998824	0.0149532	8
-0.580866	0.699183	0.210721	8	0.998105	0.0155418	8
-0.578913	0.692776	0.213921	8	0.997594	0.0160293	8
-0.576961	0.685193	0.217657	8	0.996852	0.0167714	8
-0.575008	0.677363	0.222964	8	0.996212	0.0174124	8
-0.573056	0.671393	0.227069	8	0.995462	0.0182147	8
-0.571103	0.666104	0.231271	8	0.994868	0.0190238	8
-0.569151	0.660009	0.234505	8	0.99427	0.0197889	8
-0.567198	0.655459	0.237435	8	0.993782	0.0207358	8
-0.565246	0.651266	0.242052	8	0.993224	0.0213541	8
-0.563293	0.648526	0.241865	8	0.992446	0.0223656	8
-0.561341	0.644999	0.244427	8	0.991863	0.0232614	8
-0.559388	0.642523	0.246445	8	0.991371	0.0240475	8
-0.557436	0.638998	0.24821	8	0.990781	0.0249142	8
-0.555483	0.636668	0.25037	8	0.989978	0.0262196	8
-0.553531	0.635457	0.253051	8	0.989508	0.0271207	8
-0.551578	0.633974	0.254867	8	0.988942	0.0281533	8
-0.549626	0.631322	0.257355	8	0.988325	0.0292863	8
-0.547673	0.629971	0.259913	8	0.987884	0.030199	8
-0.545721	0.630645	0.261196	8	0.987418	0.0311622	8
-0.543768	0.630762	0.261216	8	0.986706	0.0322666	8
-0.541816	0.632914	0.258688	8	0.986308	0.0333221	8
-0.539863	0.632939	0.260015	8	0.985803	0.0343558	8
-0.537911	0.634274	0.260578	8	0.98532	0.0353376	8
-0.535958	0.635457	0.261481	8	0.984914	0.0361945	8
-0.534006	0.638566	0.259951	8	0.984685	0.0369906	8
-0.532053	0.642038	0.258575	8	0.984502	0.037984	8
-0.530101	0.643765	0.257429	8	0.984329	0.0388619	8
-0.528148	0.647478	0.255096	8	0.984098	0.0397984	8
-0.526196	0.652076	0.253162	8	0.983874	0.0407829	8
-0.524243	0.656802	0.2511	8	0.983626	0.0418828	8
-0.522291	0.664062	0.245072	8	0.983625	0.042591	8
-0.520338	0.669009	0.241864	8	0.983692	0.0435362	8
-0.518386	0.675755	0.23714	8	0.983672	0.0443165	8
-0.516433	0.681315	0.233735	8	0.983647	0.0450017	8
-0.514481	0.688397	0.229116	8	0.983724	0.0456414	8
-0.512528	0.694694	0.225433	8	0.983771	0.0463003	8
-0.510576	0.701065	0.221716	8	0.983632	0.0468335	8
-0.508623	0.707799	0.218683	8	0.983738	0.0472635	8
-0.506671	0.715671	0.214283	8	0.983643	0.047886	8
-0.504719	0.724611	0.209252	8	0.983795	0.0485484	8
-0.502766	0.732919	0.204786	8	0.984072	0.0488578	8
-0.500814	0.740901	0.201142	8	0.984308	0.0491991	8
-0.498861	0.747897	0.198024	8	0.984671	0.0495561	8
-0.496909	0.756698	0.195144	8	0.984922	0.0498763	8
-0.494956	0.765805	0.190924	8	0.985133	0.0500238	8
-0.493004	0.775264	0.189068	8	0.985475	0.0499748	8
-0.491051	0.784359	0.187272	8	0.986008	0.0499655	8
-0.489099	0.796152	0.184542	8	0.986655	0.0497875	8
-0.487146	0.805796	0.183137	8	0.987315	0.049787	8
-0.485194	0.815902	0.183261	8	0.987804	0.0496691	8
-0.483241	0.828715	0.183007	8	0.98854	0.0494878	8
-0.481289	0.839257	0.183724	8	0.989022	0.0493694	8
-0.479336	0.849641	0.184318	8	0.989579	0.0490907	8
-0.477384	0.859625	0.185939	8	0.990082	0.0489936	8
-0.475431	0.869824	0.187186	8	0.990946	0.0487663	8
-0.473479	0.880351	0.189789	8	0.991531	0.0485843	8
-0.471526	0.89202	0.190381	8	0.992319	0.0482366	8
-0.469574	0.901602	0.19359	8	0.992965	0.0481114	8
-0.467621	0.913906	0.194286	8	0.993727	0.0477745	8
-0.465669	0.924339	0.196548	8	0.994282	0.0474387	8
-0.463716	0.934552	0.199112	8	0.994941	0.0471096	8
-0.461764	0.945589	0.201954	8	0.995697	0.0467019	8
-0.459811	0.955626	0.204958	8	0.996159	0.0464712	8
-0.457859	0.966262	0.207066	8	0.99674	0.0461391	8
-0.455906	0.977238	0.208739	8	0.997127	0.0458627	8
-0.453954	0.988276	0.21074	8	0.997533	0.0455942	8
-0.452001	0.99926	0.21271	8	0.998138	0.0452946	8
-0.450049	1.01032	0.214689	8	0.998544	0.0450483	8
-0.448096	1.02084	0.216449	8	0.999074	0.0448849	8
-0.446144	1.03127	0.218375	8	0.999454	0.0447524	8
-0.444191	1.04102	0.221689	8	0.999426	0.0445191	8
-0.442239	1.05042	0.223068	8	0.999622	0.0443654	8
-0.440286	1.06034	0.224666	8	0.999774	0.0440102	8
-0.438334	1.07271	0.231024	8	0.999908	0.0437775	8
-0.436381	1.08216	0.232827	8	1.00021	0.0435632	8
-0.434429	1.09255	0.235091	8	1.00034	0.0434978	8
-0.432476	1.10264	0.237906	8	1.00023	0.0432655	8
-0.430524	1.11082	0.240212	8	1.00043	0.0431005	8
-0.428571	1.11919	0.242631	8	1.0006	0.0431935	8
-0.426619	1.12761	0.245137	8	1.00045	0.0431294	8
-0.424666	1.13767	0.250862	8	1.00054	0.0430693	8
-0.422714	1.14768	0.25776	8	1.00058	0.043076	8
-0.420761	1.15713	0.264728	8	1.00061	0.0431042	8
-0.418809	1.16841	0.27142	8	1.00056	0.0431095	8
-0.416856	1.17696	0.278955	8	1.00031	0.0430228	8
-0.414904	1.18568	0.289639	8	1.00027	0.0431295	8
-0.412952	1.1949	0.302269	8	1.00016	0.0432296	8
-0.410999	1.20402	0.316496	8	0.999874	0.0433455	8
-0.409047	1.21293	0.33252	8	0.999822	0.0433462	8
-0.407094	1.22165	0.350668	8	0.999576	0.043217	8
-0.405142	1.23367	0.373463	8	0.999603	0.0432891	8
-0.403189	1.24294	0.395533	8	0.999506	0.04341	8
-0.401237	1.25252	0.419531	8	0.999538	0.0434964	8
-0.399284	1.26218	0.446056	8	0.999312	0.0436597	8
-0.397332	1.27037	0.472012	8	0.999545	0.0439778	8
-0.395379	1.28246	0.503812	8	0.999299	0.0441019	8
-0.393427	1.29248	0.535662	8	0.999308	0.0441579	8
-0.391474	1.30044	0.566493	8	0.999518	0.0443192	8
-0.389522	1.31013	0.599251	8	0.999464	0.0444908	8
-0.387569	1.32086	0.63615	8	0.999416	0.0446567	8
-0.385617	1.33071	0.673591	8	0.999507	0.0448653	8
-0.383664	1.34182	0.71381	8	0.999774	0.0451717	8
-0.381712	1.35234	0.754651	8	0.999939	0.0454415	8
-0.379759	1.36192	0.795133	8	1.00014	0.0455994	8
-0.377807	1.3724	0.836358	8	1.00057	0.0459926	8
-0.375854	1.38251	0.877253	8	1.00066	0.0460015	8
-0.373902	1.39277	0.920363	8	1.00084	0.0459959	8
-0.371949	1.40438	0.963794	8	1.00124	0.0461469	8
-0.369997	1.41536	1.00734	8	1.00177	0.0465014	8
-0.368044	1.42474	1.05167	8	1.00198	0.0464858	8
-0.366092	1.43471	1.09571	8	1.00231	0.0463536	8
-0.364139	1.44379	1.1381	8	1.00292	0.0464474	8
-0.362187	1.45544	1.18445	8	1.00346	0.0462949	8
-0.360234	1.4664	1.2295	8	1.00378	0.0461591	8
-0.358282	1.4766	1.27241	8	1.00425	0.0459018	8
-0.356329	1.48675	1.31428	8	1.00481	0.0457362	8
-0.354377	1.49581	1.35554	8	1.00526	0.0451648	8
-0.352424	1.50491	1.39515	8	1.00576	0.0446851	8
-0.350472	1.51353	1.43187	8	1.0062	0.0440241	8
-0.348519	1.52166	1.4686	8	1.00665	0.0433188	8
-0.346567	1.52883	1.50355	8	1.00712	0.0427278	8
-0.344614	1.53485	1.53651	8	1.00765	0.0421482	8
-0.342662	1.54027	1.56742	8	1.0084	0.0418692	8
-0.340709	1.54754	1.59498	8	1.00909	0.0413655	8
-0.338757	1.55198	1.62104	8	1.00956	0.0405071	8
-0.336804	1.55626	1.6443	8	1.01004	0.0395914	8
-0.334852	1.56015	1.66461	8	1.01037	0.0387216	8
-0.332899	1.56284	1.68243	8	1.01089	0.0376872	8
-0.330947	1.56503	1.69708	8	1.01128	0.0367275	8
-0.328994	1.56556	1.70899	8	1.01156	0.0355189	8
-0.327042	1.56588	1.71915	8	1.01207	0.034422	8
-0.325089	1.56661	1.72395	8	1.01262	0.0331525	8
-0.323137	1.56298	1.72367	8	1.01277	0.0319422	8
-0.321185	1.56052	1.72341	8	1.01322	0.0309791	8
-0.319232	1.55735	1.71998	8	1.01363	0.0297478	8
-0.31728	1.55381	1.71312	8	1.01418	0.0288477	8
-0.315327	1.54793	1.70106	8	1.01459	0.0276392	8
-0.313375	1.54219	1.68838	8	1.01487	0.0264692	8
-0.311422	1.535	1.67288	8	1.01554	0.0259848	8
-0.30947	1.52675	1.65454	8	1.01594	0.0248331	8
-0.307517	1.51625	1.63074	8	1.01627	0.0238073	8
-0.305565	1.50411	1.60765	8	1.01661	0.0230392	8
-0.303612	1.49339	1.57981	8	1.01706	0.0223824	8
-0.30166	1.48233	1.55087	8	1.01744	0.0218944	8
-0.299707	1.47031	1.51952	8	1.01779	0.0211887	8
-0.297755	1.45665	1.48615	8	1.01829	0.0210164	8
-0.295802	1.44323	1.45061	8	1.01889	0.0208337	8
-0.29385	1.42832	1.41364	8	1.01928	0.0206701	8
-0.291897	1.41312	1.37473	8	1.01934	0.0205366	8
-0.289945	1.39617	1.33641	8	1.01953	0.0205115	8
-0.287992	1.38016	1.29452	8	1.01971	0.0206221	8
-0.28604	1.36428	1.25132	8	1.02015	0.020735	8
-0.284087	1.34648	1.20723	8	1.02051	0.0209691	8
-0.282135	1.32992	1.16187	8	1.02092	0.0214292	8
-0.280182	1.31536	1.1169	8	1.02127	0.0219878	8
-0.27823	1.29899	1.07037	8	1.02166	0.0225907	8
-0.276277	1.28254	1.02364	8	1.02207	0.0231405	8
-0.274325	1.26608	0.976778	8	1.02227	0.0237621	8
-0.272372	1.24909	0.930751	8	1.02259	0.0243163	8
-0.27042	1.23316	0.883958	8	1.02292	0.025176	8
-0.268467	1.21544	0.838855	8	1.02308	0.0255009	8
-0.266515	1.20028	0.792813	8	1.02335	0.0261522	8
-0.264562	1.18551	0.747421	8	1.02356	0.0267092	8
-0.26261	1.16962	0.703236	8	1.02392	0.0271353	8
-0.260657	1.15628	0.662852	8	1.02408	0.0277797	8
-0.258705	1.1415	0.618467	8	1.02454	0.0281426	8
-0.256752	1.12787	0.577967	8	1.02484	0.0285819	8
-0.2548	1.11438	0.537541	8	1.02512	0.0291636	8
-0.252847	1.10442	0.497669	8	1.02518	0.0296111	8
-0.250895	1.09192	0.461042	8	1.02551	0.0299384	8
-0.248942	1.08077	0.428103	8	1.02552	0.0302861	8
-0.24699	1.07013	0.395991	8	1.02562	0.0305798	8
-0.245037	1.05942	0.366827	8	1.02591	0.0308245	8
-0.243085	1.05013	0.342104	8	1.02591	0.0310591	8
-0.241132	1.04123	0.317802	8	1.0262	0.031121	8
-0.23918	1.03002	0.294435	8	1.02624	0.0313074	8
-0.237227	1.02336	0.27965	8	1.02626	0.0314068	8
-0.235275	1.01619	0.264295	8	1.02651	0.0315222	8
-0.233322	1.00968	0.251387	8	1.02659	0.0316108	8
-0.23137	1.00514	0.24322	8	1.02649	0.0316114	8
-0.229418	1.00148	0.234475	8	1.02638	0.0314944	8
-0.227465	0.997615	0.230122	8	1.0264	0.0314184	8
-0.225513	0.991644	0.225157	8	1.02612	0.0314456	8
-0.22356	0.98641	0.223204	8	1.02581	0.0313262	8
-0.221608	0.982862	0.223577	8	1.02569	0.031184	8
-0.219655	0.977739	0.226963	8	1.02559	0.0310584	8
-0.217703	0.976098	0.229924	8	1.02547	0.031022	8
-0.21575	0.974076	0.232842	8	1.02504	0.0307763	8
-0.213798	0.972207	0.236535	8	1.02494	0.0305379	8
-0.211845	0.970559	0.23928	8	1.02479	0.0302597	8
-0.209893	0.968841	0.242439	8	1.02448	0.0298086	8
-0.20794	0.967574	0.246504	8	1.02418	0.029233	8
-0.205988	0.964085	0.251991	8	1.02359	0.0286438	8
-0.204035	0.9631	0.254764	8	1.02346	0.0281645	8
-0.202083	0.963807	0.255368	8	1.02321	0.0276506	8
-0.20013	0.962908	0.257896	8	1.02299	0.0271882	8
-0.198178	0.963608	0.259759	8	1.0222	0.0266171	8
-0.196225	0.960334	0.262134	8	1.02184	0.0261543	8
-0.194273	0.959546	0.26383	8	1.02139	0.0257769	8
-0.19232	0.960533	0.265148	8	1.0209	0.0252299	8
-0.190368	0.960795	0.266051	8	1.02055	0.0246613	8
-0.188415	0.960082	0.268006	8	1.0202	0.024188	8
-0.186463	0.961107	0.2674	8	1.01984	0.0235776	8
-0.18451	0.960175	0.267267	8	1.01933	0.0230304	8
-0.182558	0.959397	0.26818	8	1.01886	0.0225344	8
-0.180605	0.958892	0.268169	8	1.01836	0.0220299	8
-0.178653	0.95849	0.268706	8	1.01791	0.0217252	8
-0.1767	0.957725	0.268203	8	1.01769	0.0214991	8
-0.174748	0.956906	0.269167	8	1.01739	0.0211165	8
-0.172795	0.953975	0.268525	8	1.01679	0.0207628	8
-0.170843	0.952641	0.267993	8	1.01625	0.0204483	8
-0.16889	0.951357	0.267648	8	1.01604	0.0203351	8
-0.166938	0.948957	0.266687	8	1.01562	0.0200686	8
-0.164985	0.946599	0.265958	8	1.01512	0.0199724	8
-0.163033	0.942816	0.265508	8	1.01464	0.0201261	8
-0.16108	0.939448	0.264189	8	1.01426	0.0202254	8
-0.159128	0.936037	0.262883	8	1.01403	0.0203054	8
-0.157175	0.932555	0.261125	8	1.01385	0.0204014	8
-0.155223	0.928246	0.259433	8	1.01376	0.0205264	8
-0.15327	0.924049	0.257783	8	1.01356	0.0207342	8
-0.151318	0.920392	0.254449	8	1.01344	0.0210533	8
-0.149365	0.915866	0.252776	8	1.01321	0.021113	8
-0.147413	0.911211	0.25095	8	1.01311	0.0215742	8
-0.14546	0.905699	0.249415	8	1.01293	0.0216481	8
-0.143508	0.899911	0.248546	8	1.01278	0.0217342	8
-0.141555	0.892785	0.248404	8	1.0127	0.0220392	8
-0.139603	0.886777	0.247289	8	1.01283	0.0225817	8
-0.137651	0.881972	0.244939	8	1.01278	0.0229921	8
-0.135698	0.87527	0.244598	8	1.01293	0.0232805	8
-0.133746	0.869178	0.245168	8	1.01282	0.0235242	8
-0.131793	0.86344	0.24582	8	1.01299	0.0239094	8
-0.129841	0.857152	0.246963	8	1.01321	0.0243629	8
-0.127888	0.849611	0.2493	8	1.01332	0.0249542	8
-0.125936	0.841471	0.251733	8	1.01363	0.0254875	8
-0.123983	0.834701	0.25472	8	1.0141	0.0261463	8
-0.122031	0.828777	0.257584	8	1.01424	0.026686	8
-0.120078	0.821167	0.262503	8	1.01457	0.0275308	8
-0.118126	0.814949	0.266565	8	1.01477	0.0281808	8
-0.116173	0.808272	0.270493	8	1.01506	0.0288339	8
-0.114221	0.803028	0.275259	8	1.01543	0.0298235	8
-0.112268	0.797305	0.279547	8	1.01557	0.0302904	8
-0.110316	0.791926	0.284886	8	1.01571	0.0312499	8
-0.108363	0.787436	0.289441	8	1.01622	0.0324533	8
-0.106411	0.7855	0.289317	8	1.0165	0.0333772	8
-0.104458	0.78136	0.294353	8	1.01676	0.0345529	8
-0.102506	0.778321	0.29885	8	1.01696	0.0356557	8
-0.100553	0.773916	0.302287	8	1.01737	0.0371414	8
-0.0986007	0.770894	0.306541	8	1.01744	0.0381646	8
-0.0966482	0.767073	0.31141	8	1.01769	0.0395547	8
-0.0946957	0.765645	0.313175	8	1.01809	0.0409172	8
-0.0927432	0.763262	0.316455	8	1.01856	0.0423014	8
-0.0907908	0.76032	0.319805	8	1.01897	0.0437162	8
-0.0888383	0.758607	0.322948	8	1.01926	0.0451536	8
-0.0868858	0.756721	0.324583	8	1.01983	0.0464365	8
-0.0849333	0.754133	0.326126	8	1.02018	0.0478462	8
-0.0829808	0.7535	0.327313	8	1.02057	0.0491805	8
-0.0810283	0.751258	0.331005	8	1.02079	0.0503288	8
-0.0790758	0.751204	0.331676	8	1.02102	0.0515171	8
-0.0771233	0.751612	0.332044	8	1.02106	0.05261	8
-0.0751708	0.752009	0.331987	8	1.02153	0.0535961	8
-0.0732184	0.752233	0.331333	8	1.02181	0.0547462	8
-0.0712659	0.752577	0.329565	8	1.0224	0.055965	8
-0.0693134	0.754116	0.328381	8	1.02278	0.0572662	8
-0.0673609	0.75479	0.326232	8	1.02328	0.058367	8
-0.0654084	0.756105	0.323441	8	1.02388	0.0593921	8
-0.0634559	0.757563	0.320928	8	1.02436	0.0606971	8
-0.0615034	0.758108	0.318498	8	1.02488	0.0614834	8
-0.0595509	0.761113	0.313899	8	1.02504	0.0622967	8
-0.0575984	0.762669	0.311055	8	1.02554	0.0629817	8
-0.0556459	0.764341	0.306317	8	1.02591	0.0637426	8
-0.0536935	0.763834	0.305527	8	1.02636	0.0647908	8
-0.051741	0.76607	0.300278	8	1.02673	0.0654162	8
-0.0497885	0.768306	0.295907	8	1.02723	0.0659378	8
-0.047836	0.770637	0.28986	8	1.02782	0.0666037	8
-0.0458835	0.773174	0.284532	8	1.02833	0.0671548	8
-0.043931	0.776248	0.279942	8	1.02882	0.0674976	8
-0.0419785	0.778059	0.274861	8	1.02935	0.0681087	8
-0.040026	0.780336	0.270636	8	1.03002	0.0683702	8
-0.0380735	0.78324	0.266131	8	1.03049	0.0688132	8
-0.0361211	0.784936	0.261445	8	1.03099	0.0692481	8
-0.0341686	0.787019	0.257945	8	1.03163	0.0695966	8
-0.0322161	0.788407	0.25337	8	1.03247	0.0703318	8
-0.0302636	0.788738	0.249715	8	1.03308	0.0706103	8
-0.0283111	0.790076	0.246836	8	1.03388	0.070908	8
-0.0263586	0.791835	0.244938	8	1.03477	0.0711836	8
-0.0244061	0.794459	0.242986	8	1.03561	0.0716671	8
-0.0224536	0.795343	0.242168	8	1.03625	0.0720308	8
-0.0205011	0.796469	0.241664	8	1.03693	0.0726128	8
-0.0185486	0.796619	0.240196	8	1.03783	0.0729473	8
-0.0165962	0.796941	0.240756	8	1.03867	0.0736084	8
-0.0146437	0.796752	0.241808	8	1.03922	0.0737212	8
-0.0126912	0.796583	0.243541	8	1.0397	0.0740576	8
-0.0107387	0.79663	0.244914	8	1.04043	0.0743212	8
-0.0087862	0.796149	0.246917	8	1.04112	0.0751318	8
-0.00683371	0.795318	0.248744	8	1.04186	0.0756535	8
-0.00488122	0.794649	0.250565	8	1.04223	0.0757365	8
-0.00292873	0.792033	0.254213	8	1.04286	0.0761306	8
-0.000976245	0.791572	0.256488	8	1.04319	0.0765817	8
0.000976245	0.790442	0.259092	8	1.04368	0.0765576	8
0.00292873	0.789127	0.261606	8	1.04416	0.076988	8
0.00488122	0.787359	0.264696	8	1.04474	0.077376	8
0.00683371	0.784118	0.266605	8	1.04504	0.0773815	8
0.0087862	0.781366	0.269225	8	1.04531	0.0776648	8
0.0107387	0.778183	0.271735	8	1.04541	0.0777407	8
0.0126912	0.774382	0.276852	8	1.04555	0.0781546	8
0.0146437	0.771382	0.27947	8	1.04573	0.0781463	8
0.0165962	0.767756	0.282189	8	1.04592	0.0783327	8
0.0185486	0.764952	0.285406	8	1.04608	0.0788664	8
0.0205011	0.761552	0.288306	8	1.04596	0.0791792	8
0.0224536	0.758445	0.290686	8	1.04583	0.0794766	8
0.0244061	0.75448	0.292929	8	1.04566	0.0798285	8
0.0263586	0.750852	0.295702	8	1.04572	0.0802327	8
0.0283111	0.746826	0.299022	8	1.04555	0.0805541	8
0.0302636	0.74262	0.301828	8	1.04533	0.0810024	8
0.0322161	0.739012	0.304041	8	1.04528	0.0811575	8
0.0341686	0.734937	0.307306	8	1.04508	0.081404	8
0.0361211	0.730449	0.309608	8	1.04482	0.0818487	8
0.0380735	0.725906	0.311663	8	1.04466	0.0824705	8
0.040026	0.722198	0.314318	8	1.04436	0.0826665	8
0.0419785	0.718218	0.317152	8	1.04387	0.0827701	8
0.043931	0.715158	0.32039	8	1.0435	0.0828727	8
0.0458835	0.712562	0.323216	8	1.04308	0.0829715	8
0.047836	0.707471	0.327698	8	1.04262	0.0833096	8
0.0497885	0.704283	0.330171	8	1.0422	0.0838304	8
0.051741	0.700884	0.332244	8	1.04171	0.0840094	8
0.0536935	0.699488	0.332274	8	1.04138	0.0843996	8
0.0556459	0.696285	0.333999	8	1.04097	0.084731	8
0.0575984	0.69397	0.336159	8	1.04036	0.0851506	8
0.0595509	0.691172	0.33799	8	1.03989	0.085642	8
0.0615034	0.687354	0.341819	8	1.03959	0.0860384	8
0.0634559	0.685189	0.343435	8	1.03907	0.0861107	8
0.0654084	0.682293	0.344181	8	1.03857	0.0863062	8
0.0673609	0.680058	0.345903	8	1.03801	0.0865499	8
0.0693134	0.67977	0.34789	8	1.03768	0.0866995	8
0.0712659	0.678298	0.349455	8	1.03704	0.0869783	8
0.0732184	0.677731	0.349651	8	1.03661	0.0872567	8
0.0751708	0.677216	0.349307	8	1.03623	0.08735	8
0.0771233	0.677549	0.349731	8	1.03617	0.0874218	8
0.0790758	0.676878	0.35067	8	1.03575	0.0877518	8
0.0810283	0.676331	0.35106	8	1.03533	0.0880819	8
0.0829808	0.676758	0.35234	8	1.03523	0.0884535	8
0.0849333	0.676318	0.353396	8	1.03509	0.088463	8
0.0868858	0.677054	0.354357	8	1.03501	0.0889541	8
0.0888383	0.678424	0.353181	8	1.03499	0.0890853	8
0.0907908	0.679855	0.353141	8	1.03473	0.0889731	8
0.0927432	0.679732	0.350638	8	1.03466	0.0889762	8
0.0946957	0.681445	0.349691	8	1.03441	0.0888392	8
0.0966482	0.683073	0.352091	8	1.03453	0.0888095	8
0.0986007	0.686115	0.350744	8	1.03437	0.0886552	8
0.100553	0.688884	0.348577	8	1.03454	0.0886002	8
0.102506	0.691764	0.346215	8	1.0347	0.0883512	8
0.104458	0.693475	0.344063	8	1.03474	0.0880028	8
0.106411	0.697198	0.341236	8	1.03506	0.0880287	8
0.108363	0.70109	0.338151	8	1.0353	0.0878707	8
0.110316	0.706496	0.334055	8	1.03558	0.0875763	8
0.112268	0.712117	0.329704	8	1.03559	0.0876707	8
0.114221	0.716814	0.325526	8	1.03566	0.0872954	8
0.116173	0.720963	0.320411	8	1.03588	0.0867196	8
0.118126	0.725367	0.315397	8	1.03628	0.0863364	8
0.120078	0.73051	0.309375	8	1.03662	0.0859596	8
0.122031	0.735403	0.303753	8	1.03708	0.0854317	8
0.123983	0.743206	0.29416	8	1.03734	0.0851398	8
0.125936	0.749351	0.286152	8	1.03779	0.0846104	8
0.127888	0.757647	0.275501	8	1.03803	0.0842218	8
0.129841	0.763191	0.267059	8	1.03859	0.0838289	8
0.131793	0.769092	0.258636	8	1.03895	0.0834621	8
0.133746	0.774664	0.249836	8	1.03921	0.0830002	8
0.135698	0.782305	0.241489	8	1.03926	0.0823194	8
0.137651	0.789853	0.23164	8	1.03961	0.0817254	8
0.139603	0.795664	0.223362	8	1.03994	0.0812358	8
0.141555	0.802329	0.214911	8	1.04024	0.0807132	8
0.143508	0.809337	0.205997	8	1.0407	0.0800552	8
0.14546	0.815902	0.197083	8	1.04099	0.0796442	8
0.147413	0.82277	0.188583	8	1.04131	0.0789545	8
0.149365	0.829765	0.180443	8	1.04159	0.0783026	8
0.151318	0.836326	0.173123	8	1.04173	0.0776508	8
0.15327	0.842826	0.166342	8	1.04194	0.0770256	8
0.155223	0.849845	0.160528	8	1.0421	0.0767136	8
0.157175	0.856161	0.155649	8	1.04204	0.0761032	8
0.159128	0.864527	0.152193	8	1.04196	0.0754904	8
0.16108	0.87089	0.150554	8	1.04211	0.0750173	8
0.163033	0.881773	0.147399	8	1.04216	0.0743094	8
0.164985	0.888369	0.147761	8	1.04221	0.073882	8
0.166938	0.89544	0.14938	8	1.04195	0.0730571	8
0.16889	0.903299	0.153658	8	1.04205	0.0724603	8
0.170843	0.912406	0.157168	8	1.04168	0.0718001	8
0.172795	0.919242	0.16237	8	1.04153	0.0712852	8
0.174748	0.927475	0.167451	8	1.04137	0.0710117	8
0.1767	0.935877	0.176639	8	1.04117	0.0704395	8
0.178653	0.944467	0.18645	8	1.04104	0.0702618	8
0.180605	0.95188	0.194974	8	1.0407	0.0698549	8
0.182558	0.96182	0.20663	8	1.04054	0.069335	8
0.18451	0.969195	0.216102	8	1.04057	0.0691521	8
0.186463	0.978191	0.230919	8	1.04056	0.0687704	8
0.188415	0.986054	0.241345	8	1.04046	0.0684981	8
0.190368	0.994686	0.254218	8	1.04018	0.068198	8
0.19232	1.00337	0.267297	8	1.04014	0.0680054	8
0.194273	1.01243	0.280395	8	1.04001	0.0680378	8
0.196225	1.02373	0.293712	8	1.03965	0.067807	8
0.198178	1.03178	0.304609	8	1.03956	0.0675406	8
0.20013	1.04045	0.318501	8	1.03945	0.0676206	8
0.202083	1.05027	0.330537	8	1.03946	0.0676049	8
0.204035	1.05904	0.342947	8	1.03925	0.0676752	8
0.205988	1.06862	0.355098	8	1.03945	0.067861	8
0.20794	1.07871	0.367185	8	1.03952	0.0675782	8
0.209893	1.09133	0.378193	8	1.03965	0.0674696	8
0.211845	1.10108	0.390628	8	1.0395	0.0675921	8
0.213798	1.1123	0.404518	8	1.03933	0.0675058	8
0.21575	1.12331	0.418108	8	1.03921	0.0673885	8
0.217703	1.13418	0.431415	8	1.03926	0.0671825	8
0.219655	1.14488	0.444363	8	1.03933	0.0671564	8
0.221608	1.15572	0.456999	8	1.03928	0.067075	8
0.22356	1.16682	0.470225	8	1.03947	0.067042	8
0.225513	1.17865	0.484312	8	1.03965	0.0667742	8
0.227465	1.18939	0.497848	8	1.03966	0.0665288	8
0.229418	1.19995	0.51174	8	1.0396	0.0662424	8
0.23137	1.21247	0.524595	8	1.03968	0.0658556	8
0.233322	1.22348	0.537901	8	1.03979	0.0654837	8
0.235275	1.2361	0.55191	8	1.03979	0.0650935	8
0.237227	1.24736	0.564805	8	1.03985	0.0648241	8
0.23918	1.25912	0.578257	8	1.03981	0.0647339	8
0.241132	1.26956	0.591209	8	1.03995	0.0644706	8
0.243085	1.28096	0.605161	8	1.03982	0.064119	8
0.245037	1.29094	0.61518	8	1.04	0.0638627	8
0.24699	1.30143	0.626645	8	1.04014	0.0633106	8
0.248942	1.31184	0.637095	8	1.04018	0.0626378	8
0.250895	1.3216	0.647337	8	1.04002	0.0620543	8
0.252847	1.33018	0.656378	8	1.03981	0.0616111	8
0.2548	1.34016	0.665936	8	1.03949	0.0612668	8
0.256752	1.34872	0.67414	8	1.03959	0.0605213	8
0.258705	1.35771	0.680412	8	1.03964	0.060132	8
0.260657	1.36495	0.686565	8	1.03969	0.0595793	8
0.26261	1.3718	0.69156	8	1.03994	0.059155	8
0.264562	1.37931	0.695666	8	1.04014	0.0585951	8
0.266515	1.38579	0.698887	8	1.04017	0.0581695	8
0.268467	1.3895	0.699386	8	1.03988	0.0576965	8
0.27042	1.39354	0.700127	8	1.03992	0.0572964	8
0.272372	1.39601	0.697345	8	1.03956	0.0568629	8
0.274325	1.39941	0.693532	8	1.03944	0.0562978	8
0.276277	1.39999	0.690306	8	1.03912	0.0558193	8
0.27823	1.40157	0.685973	8	1.03898	0.0552693	8
0.280182	1.40317	0.679263	8	1.03885	0.054674	8
0.282135	1.40363	0.674369	8	1.03864	0.0539161	8
0.284087	1.40216	0.666386	8	1.03846	0.0534965	8
0.28604	1.40003	0.656911	8	1.03851	0.0530666	8
0.287992	1.39629	0.643725	8	1.03848	0.0522889	8
0.289945	1.39133	0.630314	8	1.03849	0.0516504	8
0.291897	1.38704	0.619382	8	1.03835	0.0512745	8
0.29385	1.38242	0.605395	8	1.03845	0.0507343	8
0.295802	1.37871	0.593173	8	1.03806	0.0500385	8
0.297755	1.37255	0.577754	8	1.03807	0.0495457	8
0.299707	1.36574	0.561333	8	1.03785	0.048728	8
0.30166	1.35846	0.543988	8	1.03735	0.0480775	8
0.303612	1.3504	0.526142	8	1.03705	0.0473131	8
0.305565	1.34159	0.507628	8	1.03669	0.046109	8
0.307517	1.33321	0.487939	8	1.03629	0.0452405	8
0.30947	1.32416	0.468418	8	1.03604	0.0443817	8
0.311422	1.31304	0.44776	8	1.03584	0.0437053	8
0.313375	1.30344	0.428282	8	1.03561	0.0430078	8
0.315327	1.29323	0.409031	8	1.0353	0.0423435	8
0.31728	1.2829	0.389752	8	1.03494	0.0416095	8
0.319232	1.27201	0.369803	8	1.03453	0.0409673	8
0.321185	1.2605	0.351751	8	1.034	0.0402372	8
0.323137	1.24721	0.331405	8	1.0336	0.0394091	8
0.325089	1.23701	0.314785	8	1.03295	0.0386236	8
0.327042	1.22403	0.296614	8	1.0324	0.037448	8
0.328994	1.2137	0.281669	8	1.03158	0.0364169	8
0.330947	1.20337	0.267533	8	1.03105	0.035591	8
0.332899	1.19349	0.254907	8	1.03034	0.0347286	8
0.334852	1.18312	0.245449	8	1.02975	0.0340247	8
0.336804	1.17149	0.233473	8	1.02907	0.0330835	8
0.338757	1.16086	0.225706	8	1.0284	0.0322452	8
0.340709	1.15041	0.218388	8	1.0277	0.0314857	8
0.342662	1.14065	0.212549	8	1.02652	0.0303684	8
0.344614	1.13149	0.207452	8	1.02555	0.0291135	8
0.346567	1.12217	0.203186	8	1.0245	0.0283765	8
0.348519	1.11227	0.200295	8	1.02361	0.027697	8
0.350472	1.10314	0.198278	8	1.02248	0.0265079	8
0.352424	1.09424	0.19696	8	1.02133	0.0253626	8
0.354377	1.08606	0.198546	8	1.02037	0.0245412	8
0.356329	1.08059	0.202479	8	1.01936	0.0236764	8
0.358282	1.07106	0.202196	8	1.01825	0.0227927	8
0.360234	1.06256	0.203948	8	1.01719	0.0220304	8
0.362187	1.05172	0.203723	8	1.016	0.0211302	8
0.364139	1.04542	0.205697	8	1.01489	0.0203691	8
0.366092	1.03911	0.207378	8	1.01408	0.0200258	8
0.368044	1.03197	0.210721	8	1.01282	0.0191624	8
0.369997	1.02462	0.211769	8	1.01198	0.0185965	8
0.371949	1.01928	0.213339	8	1.01083	0.0178058	8
0.373902	1.01367	0.216393	8	1.0097	0.0173401	8
0.375854	1.00798	0.219758	8	1.00864	0.0168254	8
0.377807	1.00311	0.223308	8	1.00747	0.0161538	8
0.379759	0.999453	0.224902	8	1.00657	0.0157714	8
0.381712	0.994814	0.228408	8	1.00541	0.0153978	8
0.383664	0.991905	0.230387	8	1.00434	0.0149392	8
0.385617	0.987898	0.234293	8	1.00342	0.0147967	8
0.387569	0.985036	0.236612	8	1.00239	0.0147042	8
0.389522	0.982265	0.241147	8	1.00151	0.0146447	8
0.391474	0.978921	0.244794	8	1.00061	0.0146628	8
0.393427	0.97554	0.248407	8	0.999801	0.0146381	8
0.395379	0.972358	0.246021	8	0.998977	0.0150646	8
0.397332	0.970762	0.248891	8	0.998442	0.0154268	8
0.399284	0.96927	0.252582	8	0.997714	0.0159428	8
0.401237	0.966702	0.255672	8	0.997339	0.0164338	8
0.403189	0.966002	0.25926	8	0.996713	0.0170888	8
0.405142	0.964607	0.262498	8	0.996122	0.0177269	8
0.407094	0.964025	0.263858	8	0.995662	0.0189478	8
0.409047	0.961273	0.264823	8	0.995324	0.0199344	8
0.410999	0.961331	0.26583	8	0.995317	0.0209818	8
0.412952	0.960478	0.263898	8	0.995202	0.022212	8
0.414904	0.959711	0.267361	8	0.995096	0.0233005	8
0.416856	0.958823	0.268784	8	0.995007	0.0245101	8
0.418809	0.958638	0.270357	8	0.994897	0.0257585	8
0.420761	0.959103	0.269621	8	0.995067	0.027357	8
0.422714	0.959271	0.269483	8	0.994957	0.0287905	8
0.424666	0.962345	0.269195	8	0.99479	0.0301783	8
0.426619	0.964156	0.266631	8	0.995074	0.0316542	8
0.428571	0.965909	0.263739	8	0.995182	0.0330854	8
0.430524	0.966085	0.260661	8	0.99519	0.0343587	8
0.432476	0.968375	0.256348	8	0.995343	0.0359399	8
0.434429	0.973409	0.249961	8	0.995408	0.0371884	8
0.436381	0.976803	0.244722	8	0.995714	0.0386449	8
0.438334	0.978334	0.241796	8	0.996039	0.0395794	8
0.440286	0.9825	0.236612	8	0.996327	0.0406529	8
0.442239	0.985317	0.228218	8	0.996551	0.0416702	8
0.444191	0.987996	0.225396	8	0.99682	0.0427674	8
0.446144	0.992947	0.222055	8	0.997036	0.0433992	8
0.448096	0.997823	0.224946	8	0.997173	0.0441195	8
0.450049	1.00281	0.224595	8	0.99753	0.0451988	8
0.452001	1.0078	0.22611	8	0.997843	0.0460516	8
0.453954	1.01437	0.229466	8	0.998108	0.0466951	8
0.455906	1.02093	0.236304	8	0.998127	0.0474326	8
0.457859	1.02768	0.246641	8	0.997877	0.0472218	8
0.459811	1.0344	0.258419	8	0.997673	0.0473594	8
0.461764	1.04133	0.273351	8	0.997407	0.0471317	8
0.463716	1.04775	0.291281	8	0.99731	0.0471223	8
0.465669	1.05538	0.311634	8	0.997062	0.0468594	8
0.467621	1.06369	0.334253	8	0.997182	0.0468399	8
0.469574	1.0723	0.359293	8	0.996988	0.0463928	8
0.471526	1.08124	0.38653	8	0.996852	0.0459016	8
0.473479	1.08927	0.415844	8	0.99662	0.0454248	8
0.475431	1.09869	0.446431	8	0.996274	0.0447554	8
0.477384	1.10844	0.478816	8	0.995931	0.0437106	8
0.479336	1.11717	0.513292	8	0.995671	0.0425617	8
0.481289	1.12603	0.545966	8	0.995362	0.0415085	8
0.483241	1.1383	0.582334	8	0.995091	0.0405306	8
0.485194	1.1483	0.618951	8	0.994511	0.0391345	8
0.487146	1.1591	0.655516	8	0.993975	0.037922	8
0.489099	1.17043	0.693293	8	0.993526	0.0366868	8
0.491051	1.17986	0.727749	8	0.993111	0.0350686	8
0.493004	1.19041	0.764597	8	0.99253	0.0338931	8
0.494956	1.19801	0.801548	8	0.99214	0.032515	8
0.496909	1.20846	0.83756	8	0.991499	0.031085	8
0.498861	1.21885	0.872318	8	0.990925	0.0299217	8
0.500814	1.22862	0.906293	8	0.990576	0.0288306	8
0.502766	1.238	0.938918	8	0.990059	0.0280435	8
0.504719	1.24706	0.969945	8	0.989369	0.0272228	8
0.506671	1.25437	1.00018	8	0.988782	0.0265004	8
0.508623	1.2604	1.0281	8	0.98822	0.0261618	8
0.510576	1.26746	1.05384	8	0.987851	0.0259986	8
0.512528	1.27392	1.07725	8	0.987401	0.0258985	8
0.514481	1.28146	1.0976	8	0.986967	0.0260348	8
0.516433	1.28644	1.11625	8	0.986452	0.0263343	8
0.518386	1.29057	1.13245	8	0.985882	0.0268999	8
0.520338	1.29578	1.14512	8	0.985476	0.0275044	8
0.522291	1.29783	1.1561	8	0.984907	0.0283373	8
0.524243	1.29835	1.16405	8	0.984369	0.0294056	8
0.526196	1.29931	1.16899	8	0.983899	0.0303777	8
0.528148	1.30059	1.17405	8	0.983659	0.031308	8
0.530101	1.2998	1.17347	8	0.983291	0.0324485	8
0.532053	1.29731	1.16899	8	0.983079	0.0334926	8
0.534006	1.29366	1.16311	8	0.982723	0.0346598	8
0.535958	1.29031	1.1543	8	0.982463	0.0358222	8
0.537911	1.28673	1.14386	8	0.98218	0.0371697	8
0.539863	1.28164	1.12971	8	0.981764	0.038454	8
0.541816	1.27578	1.11317	8	0.981986	0.0392315	8
0.543768	1.26821	1.09441	8	0.981929	0.0402188	8
0.545721	1.26309	1.07212	8	0.981965	0.0412119	8
0.547673	1.25638	1.04798	8	0.981973	0.0422219	8
0.549626	1.24906	1.02185	8	0.981993	0.0431257	8
0.551578	1.23977	0.994463	8	0.982144	0.0438548	8
0.553531	1.22879	0.966062	8	0.982153	0.0448339	8
0.555483	1.21599	0.936493	8	0.982297	0.0457183	8
0.557436	1.20509	0.904878	8	0.9826	0.0465512	8
0.559388	1.19435	0.871958	8	0.982739	0.0476488	8
0.561341	1.18286	0.838495	8	0.983012	0.0483259	8
0.563293	1.1714	0.804091	8	0.983429	0.0489966	8
0.565246	1.16027	0.770736	8	0.983564	0.0500242	8
0.567198	1.14875	0.736096	8	0.98414	0.0506765	8
0.569151	1.13602	0.701419	8	0.984499	0.051535	8
0.571103	1.12379	0.667127	8	0.985036	0.0523352	8
0.573056	1.10983	0.634524	8	0.985562	0.0533124	8
0.575008	1.09766	0.601095	8	0.985941	0.0543208	8
0.576961	1.08485	0.568878	8	0.986688	0.0550531	8
0.578913	1.07289	0.537298	8	0.987322	0.0558758	8
0.580866	1.05988	0.508489	8	0.98818	0.0565684	8
0.582818	1.04858	0.479302	8	0.988867	0.0573773	8
0.584771	1.03705	0.449655	8	0.989684	0.0582807	8
0.586723	1.02579	0.424235	8	0.990582	0.0592724	8
0.588676	1.0141	0.400074	8	0.991656	0.0601207	8
0.590628	1.00372	0.378136	8	0.992361	0.0612238	8
0.592581	0.993343	0.35832	8	0.99325	0.0621591	8
0.594533	0.982289	0.338877	8	0.994268	0.0632275	8
0.596486	0.973481	0.323203	8	0.995024	0.0645134	8
0.598438	0.965318	0.311866	8	0.996101	0.0655657	8
0.60039	0.958147	0.301903	8	0.996702	0.0673497	8
0.602343	0.951131	0.294773	8	0.997834	0.0684885	8
0.604295	0.943486	0.28771	8	0.998771	0.0699748	8
0.606248	0.934902	0.281512	8	0.999557	0.0714204	8
0.6082	0.927398	0.277182	8	1.00042	0.0731414	8
0.610153	0.920384	0.274629	8	1.00121	0.0750161	8
0.612105	0.914816	0.275244	8	1.0022	0.0764744	8
0.614058	0.909704	0.275772	8	1.0031	0.077918	8
0.61601	0.905198	0.278733	8	1.00396	0.0796253	8
0.617963	0.900241	0.280362	8	1.00507	0.0809974	8
0.619915	0.894697	0.28241	8	1.00593	0.0827417	8
0.621868	0.889802	0.284558	8	1.00706	0.084294	8
0.62382	0.882015	0.290467	8	1.00824	0.085705	8
0.625773	0.877267	0.292608	8	1.00905	0.0874335	8
0.627725	0.873226	0.294522	8	1.01002	0.0890616	8
0.629678	0.869445	0.296147	8	1.01102	0.0907465	8
0.63163	0.864963	0.29789	8	1.01186	0.0922837	8
0.633583	0.85726	0.300624	8	1.01283	0.0937105	8
0.635535	0.853494	0.302013	8	1.01348	0.0954393	8
0.637488	0.852303	0.304516	8	1.01412	0.0973156	8
0.63944	0.84897	0.305442	8	1.01488	0.0990433	8
0.641393	0.845744	0.306123	8	1.01575	0.100448	8
0.643345	0.843982	0.305959	8	1.01633	0.101971	8
0.645298	0.840708	0.306358	8	1.01709	0.103622	8
0.64725	0.8369	0.308625	8	1.01775	0.104839	8
0.649203	0.834411	0.307715	8	1.01824	0.105895	8
0.651155	0.83336	0.303614	8	1.01877	0.106889	8
0.653108	0.831369	0.305468	8	1.01906	0.108016	8
0.65506	0.828918	0.305085	8	1.01948	0.108961	8
0.657013	0.826262	0.304503	8	1.02014	0.109755	8
0.658965	0.825158	0.30343	8	1.02058	0.110446	8
0.660918	0.824239	0.302432	8	1.02095	0.110961	8
0.66287	0.822816	0.301499	8	1.02135	0.111511	8
0.664823	0.820993	0.298585	8	1.02154	0.111756	8
0.666775	0.82008	0.297936	8	1.02161	0.111997	8
0.668728	0.81884	0.297339	8	1.02195	0.112134	8
0.67068	0.817843	0.296773	8	1.02223	0.1119	8
0.672633	0.816086	0.296303	8	1.02227	0.111697	8
0.674585	0.815297	0.295854	8	1.02247	0.111153	8
0.676538	0.81395	0.295272	8	1.0226	0.110562	8
0.67849	0.813623	0.294578	8	1.02258	0.109758	8
0.680443	0.812756	0.29423	8	1.02239	0.109161	8
0.682395	0.810699	0.292003	8	1.02209	0.108493	8
0.684348	0.810145	0.291976	8	1.02185	0.107332	8
0.6863	0.810319	0.29423	8	1.02161	0.106192	8
0.688253	0.809063	0.294491	8	1.02149	0.104996	8
0.690205	0.809211	0.294433	8	1.02133	0.103638	8
0.692158	0.808411	0.294361	8	1.02114	0.102616	8
0.69411	0.808606	0.294293	8	1.02079	0.101189	8
0.696062	0.808416	0.293976	8	1.0206	0.0997462	8
0.698015	0.808637	0.294022	8	1.02046	0.0981687	8
0.699967	0.808492	0.293582	8	1.01996	0.0966987	8
0.70192	0.809064	0.293209	8	1.01957	0.0951097	8
0.703872	0.809318	0.292873	8	1.01921	0.093548	8
0.705825	0.809408	0.292427	8	1.01892	0.0920043	8
0.707777	0.810948	0.294249	8	1.01859	0.0904284	8
0.70973	0.811129	0.293982	8	1.01787	0.0891376	8
0.711682	0.811388	0.293776	8	1.01732	0.0876696	8
0.713635	0.810747	0.291571	8	1.017	0.0861116	8
0.715587	0.812134	0.290849	8	1.01653	0.0846827	8
0.71754	0.812645	0.290859	8	1.01633	0.0831995	8
0.719492	0.812741	0.289215	8	1.01589	0.0819795	8
0.721445	0.814018	0.289767	8	1.01543	0.0809106	8
0.723397	0.814453	0.290104	8	1.01515	0.0798193	8
0.72535	0.81483	0.29042	8	1.01454	0.0789247	8
0.727302	0.815041	0.293881	8	1.01396	0.0779814	8
0.729255	0.815971	0.29405	8	1.01336	0.0772828	8
0.731207	0.816858	0.294772	8	1.01281	0.0765168	8
0.73316	0.817203	0.295686	8	1.01258	0.0759149	8
0.735112	0.817473	0.296694	8	1.012	0.0754599	8
0.737065	0.817122	0.298231	8	1.01153	0.075045	8
0.739017	0.817444	0.299677	8	1.01117	0.0748825	8
0.74097	0.818106	0.301568	8	1.01063	0.0746406	8
0.742922	0.819372	0.303102	8	1.01013	0.0747176	8
0.744875	0.817092	0.306427	8	1.0097	0.0746695	8
0.746827	0.816601	0.307215	8	1.00927	0.0745703	8
0.74878	0.816363	0.308554	8	1.00875	0.0747785	8
0.750732	0.81692	0.311561	8	1.00812	0.0748536	8
0.752685	0.81802	0.315328	8	1.00761	0.0750201	8
0.754637	0.818688	0.318837	8	1.00711	0.0751743	8
0.75659	0.81928	0.322503	8	1.00655	0.0755084	8
0.758542	0.819383	0.325982	8	1.00609	0.0755643	8
0.760495	0.820005	0.330274	8	1.00554	0.0759632	8
0.762447	0.820015	0.33442	8	1.00496	0.0762532	8
0.7644	0.821957	0.334899	8	1.00461	0.0763586	8
0.766352	0.822097	0.338372	8	1.00412	0.0765164	8
0.768305	0.825141	0.34404	8	1.00363	0.0767848	8
0.770257	0.825661	0.347583	8	1.00321	0.0769756	8
0.77221	0.826245	0.351309	8	1.00289	0.0769664	8
0.774162	0.826775	0.354718	8	1.00276	0.0769669	8
0.776115	0.827457	0.357978	8	1.00236	0.0769747	8
0.778067	0.828113	0.360291	8	1.00173	0.0769097	8
0.78002	0.828594	0.362959	8	1.00126	0.0766998	8
0.781972	0.828379	0.36495	8	1.00098	0.0764319	8
0.783925	0.828496	0.367466	8	1.00063	0.0760474	8
0.785877	0.82882	0.369692	8	1.00024	0.0758142	8
0.787829	0.830282	0.369832	8	0.999677	0.0754158	8
0.789782	0.830773	0.371073	8	0.999474	0.0747364	8
0.791734	0.831712	0.371993	8	0.999298	0.0737629	8
0.793687	0.831431	0.37212	8	0.999045	0.0733462	8
0.795639	0.832208	0.372432	8	0.998882	0.07259	8
0.797592	0.832043	0.373146	8	0.998538	0.0722995	8
0.799544	0.831746	0.371954	8	0.998444	0.0716584	8
0.801497	0.831243	0.371164	8	0.998143	0.0705078	8
0.803449	0.831976	0.36956	8	0.997973	0.0697279	8
0.805402	0.832444	0.366865	8	0.998048	0.0688676	8
0.807354	0.833005	0.364341	8	0.997893	0.0681164	8
0.809307	0.833566	0.36113	8	0.99781	0.0673573	8
0.811259	0.832462	0.357402	8	0.997719	0.0663582	8
0.813212	0.833974	0.350022	8	0.997562	0.065458	8
0.815164	0.83349	0.34518	8	0.99746	0.064391	8
0.817117	0.835468	0.339158	8	0.997281	0.0631216	8
0.819069	0.837261	0.333847	8	0.997335	0.0624265	8
0.821022	0.839995	0.32632	8	0.997221	0.0618514	8
0.822974	0.84123	0.319885	8	0.997136	0.0604753	8
0.824927	0.844179	0.311884	8	0.997076	0.0595698	8
0.826879	0.845281	0.304424	8	0.997199	0.0585763	8
0.828832	0.846706	0.297939	8	0.997131	0.0576599	8
0.830784	0.849578	0.290713	8	0.997124	0.0566129	8
0.832737	0.852585	0.284709	8	0.99714	0.0557279	8
0.834689	0.855546	0.277297	8	0.997286	0.0551989	8
0.836642	0.858564	0.269182	8	0.997334	0.0547014	8
0.838594	0.861983	0.262596	8	0.997461	0.0545238	8
0.840547	0.864976	0.256408	8	0.997597	0.0542197	8
0.842499	0.870569	0.250901	8	0.997914	0.0532624	8
0.844452	0.875757	0.246081	8	0.997922	0.0529998	8
0.846404	0.880821	0.242656	8	0.998241	0.0527202	8
0.848357	0.886423	0.240816	8	0.998521	0.0519953	8
0.850309	0.89133	0.244566	8	0.998943	0.0518929	8
0.852262	0.89654	0.245548	8	0.999342	0.0517364	8
0.854214	0.904152	0.249078	8	0.999663	0.0515854	8
0.856167	0.913635	0.25505	8	0.999983	0.0510633	8
0.858119	0.921807	0.263046	8	1.00032	0.0509328	8
0.860072	0.93029	0.273624	8	1.00067	0.0507917	8
0.862024	0.940505	0.288682	8	1.00102	0.0507448	8
0.863977	0.95287	0.304622	8	1.00158	0.0503721	8
0.865929	0.963525	0.32302	8	1.00213	0.0501497	8
0.867882	0.975702	0.343458	8	1.00245	0.0502408	8
0.869834	0.987878	0.366253	8	1.00292	0.0499207	8
0.871787	1.00119	0.391181	8	1.00362	0.0497638	8
0.873739	1.01385	0.415784	8	1.00394	0.0497697	8
0.875692	1.02704	0.442144	8	1.0044	0.0495435	8
0.877644	1.04253	0.469799	8	1.00498	0.0493234	8
0.879596	1.0585	0.501917	8	1.0056	0.0493225	8
0.881549	1.07322	0.533389	8	1.00642	0.049121	8
0.883501	1.09014	0.565697	8	1.0071	0.0487043	8
0.885454	1.10545	0.599838	8	1.00768	0.0485969	8
0.887406	1.12331	0.637343	8	1.0081	0.0484664	8
0.889359	1.14114	0.676317	8	1.00866	0.0486404	8
0.891311	1.16044	0.716752	8	1.00918	0.0487243	8
0.893264	1.17983	0.758574	8	1.00978	0.0489292	8
0.895216	1.2001	0.800854	8	1.0103	0.0492499	8
0.897169	1.2196	0.845148	8	1.01067	0.0495935	8
0.899121	1.23972	0.88843	8	1.01122	0.0499279	8
0.901074	1.26108	0.936761	8	1.01184	0.0498553	8
0.903026	1.2815	0.980508	8	1.01246	0.0502212	8
[truncated: 1,074 more rows]

## Sheet: Fig. 2c
% increased firing	% decreased firing
16	84
45	55
33	67
18	82
0	100
0	100
31	69
36	64

## Sheet: Fig. 2e
ctrl	pSW	ctrl	nSW
0.966029	0.82866	0.988648	1.02027
1.12545	0.620971	0.941234	1.18853		Note: in microelectrodes, signal is not inverted (nSW becomes pSW)
0.991372	1.14922	0.964221	0.592337
1.0089	0.601491	0.995946	1.24162
1.14589	0.479637	1.0607	2.5354
0.981304	0.472821	0.981932	1.11916
1.00116	0.938859	0.997462	1.03969
1.01271	0.95532	1.01099	0.958748

## Sheet: Fig. 3d
time [s]	IEDs around LoWS
0.000976547	0.00267037	0.0034057	16
0.00292964	0.00273103	0.00348837	16
0.00488273	0.00279215	0.00357234	16
0.00683583	0.0028537	0.00365758	16
0.00878892	0.00291568	0.00374406	16
0.010742	0.00297806	0.00383174	16
0.0126951	0.00304079	0.00392056	16
0.0146482	0.00310386	0.00401049	16
0.0166013	0.00316723	0.0041015	16
0.0185544	0.00323092	0.00419362	16
0.0205075	0.00329491	0.00428683	16
0.0224606	0.00335919	0.00438113	16
0.0244137	0.00342373	0.00447647	16
0.0263668	0.00348849	0.00457278	16
0.0283199	0.00355344	0.00467001	16
0.0302729	0.00361854	0.00476808	16
0.032226	0.00368374	0.00486694	16
0.0341791	0.00374901	0.00496651	16
0.0361322	0.00381439	0.00506684	16
0.0380853	0.00387992	0.00516797	16
0.0400384	0.00394556	0.00526984	16
0.0419915	0.00401126	0.0053724	16
0.0439446	0.004077	0.00547558	16
0.0458977	0.00414273	0.00557933	16
0.0478508	0.00420841	0.00568359	16
0.0498039	0.00427402	0.00578832	16
0.051757	0.00433953	0.00589343	16
0.0537101	0.00440491	0.00599889	16
0.0556632	0.00447012	0.00610466	16
0.0576162	0.00453515	0.00621072	16
0.0595693	0.00459996	0.00631701	16
0.0615224	0.00466452	0.00642348	16
0.0634755	0.00472879	0.00653006	16
0.0654286	0.00479274	0.00663669	16
0.0673817	0.00485635	0.00674331	16
0.0693348	0.00491957	0.00684986	16
0.0712879	0.00498238	0.00695629	16
0.073241	0.00504475	0.00706252	16
0.0751941	0.00510663	0.00716849	16
0.0771472	0.005168	0.00727413	16
0.0791003	0.00522881	0.00737937	16
0.0810534	0.00528905	0.00748416	16
0.0830065	0.00534867	0.00758842	16
0.0849596	0.00540764	0.00769208	16
0.0869126	0.00546594	0.00779509	16
0.0888657	0.00552355	0.00789738	16
0.0908188	0.00558042	0.00799889	16
0.0927719	0.00563655	0.00809961	16
0.094725	0.00569194	0.00819954	16
0.0966781	0.00574657	0.00829867	16
0.0986312	0.00580041	0.00839694	16
0.100584	0.00585343	0.00849428	16
0.102537	0.00590559	0.00859063	16
0.10449	0.00595687	0.00868594	16
0.106444	0.00600724	0.00878013	16
0.108397	0.00605666	0.00887316	16
0.11035	0.0061051	0.00896495	16
0.112303	0.00615254	0.00905546	16
0.114256	0.00619895	0.00914462	16
0.116209	0.0062443	0.00923238	16
0.118162	0.00628857	0.00931868	16
0.120115	0.00633172	0.00940348	16
0.122068	0.00637373	0.0094867	16
0.124021	0.00641457	0.00956831	16
0.125975	0.00645423	0.00964824	16
0.127928	0.00649269	0.00972645	16
0.129881	0.00652993	0.00980288	16
0.131834	0.00656593	0.00987748	16
0.133787	0.00660068	0.00995021	16
0.13574	0.00663415	0.010021	16
0.137693	0.00666632	0.0100899	16
0.139646	0.00669717	0.0101567	16
0.141599	0.00672669	0.0102215	16
0.143552	0.00675485	0.0102841	16
0.145505	0.00678163	0.0103447	16
0.147459	0.00680704	0.0104031	16
0.149412	0.00683104	0.0104592	16
0.151365	0.00685364	0.0105131	16
0.153318	0.00687482	0.0105647	16
0.155271	0.00689457	0.010614	16
0.157224	0.00691289	0.010661	16
0.159177	0.00692977	0.0107056	16
0.16113	0.00694526	0.0107477	16
0.163083	0.00695943	0.0107873	16
0.165036	0.00697227	0.0108244	16
0.166989	0.00698376	0.0108588	16
0.168943	0.0069939	0.0108907	16
0.170896	0.00700269	0.01092	16
0.172849	0.00701012	0.0109466	16
0.174802	0.00701618	0.0109706	16
0.176755	0.00702088	0.0109919	16
0.178708	0.0070242	0.0110105	16
0.180661	0.00702615	0.0110265	16
0.182614	0.00702673	0.0110397	16
0.184567	0.00702593	0.0110502	16
0.18652	0.00702376	0.011058	16
0.188473	0.00702021	0.0110631	16
0.190427	0.00701532	0.0110655	16
0.19238	0.00700911	0.0110651	16
0.194333	0.00700161	0.0110621	16
0.196286	0.00699286	0.0110563	16
0.198239	0.00698289	0.0110479	16
0.200192	0.0069717	0.0110369	16
0.202145	0.0069593	0.0110231	16
0.204098	0.00694569	0.0110067	16
0.206051	0.00693089	0.0109876	16
0.208004	0.0069149	0.0109659	16
0.209958	0.00689773	0.0109416	16
0.211911	0.0068794	0.0109147	16
0.213864	0.00685993	0.0108852	16
0.215817	0.00683932	0.0108531	16
0.21777	0.0068176	0.0108185	16
0.219723	0.00679478	0.0107813	16
0.221676	0.00677087	0.0107416	16
0.223629	0.00674589	0.0106995	16
0.225582	0.00671985	0.0106548	16
0.227535	0.00669277	0.0106078	16
0.229488	0.00666466	0.0105584	16
0.231442	0.00663555	0.0105066	16
0.233395	0.00660544	0.0104524	16
0.235348	0.00657436	0.010396	16
0.237301	0.00654233	0.0103373	16
0.239254	0.00650936	0.0102764	16
0.241207	0.00647551	0.0102132	16
0.24316	0.00644082	0.0101479	16
0.245113	0.00640532	0.0100804	16
0.247066	0.00636903	0.0100109	16
0.249019	0.00633197	0.00993924	16
0.250972	0.00629416	0.0098656	16
0.252926	0.00625563	0.00978999	16
0.254879	0.00621641	0.00971251	16
0.256832	0.00617653	0.00963325	16
0.258785	0.00613603	0.00955225	16
0.260738	0.00609492	0.00946958	16
0.262691	0.00605322	0.00938528	16
0.264644	0.00601094	0.00929943	16
0.266597	0.0059681	0.00921206	16
0.26855	0.00592472	0.00912323	16
0.270503	0.00588082	0.00903297	16
0.272457	0.0058364	0.0089413	16
0.27441	0.00579149	0.00884826	16
0.276363	0.00574608	0.00875395	16
0.278316	0.00570019	0.00865841	16
0.280269	0.00565383	0.0085617	16
0.282222	0.00560705	0.0084639	16
0.284175	0.00555986	0.00836507	16
0.286128	0.0055123	0.00826526	16
0.288081	0.00546442	0.0081646	16
0.290034	0.00541627	0.00806318	16
0.291987	0.0053679	0.00796108	16
0.293941	0.00531932	0.00785837	16
0.295894	0.00527055	0.00775513	16
0.297847	0.00522162	0.00765142	16
0.2998	0.00517256	0.00754731	16
0.301753	0.00512341	0.00744288	16
0.303706	0.00507417	0.00733819	16
0.305659	0.00502483	0.0072333	16
0.307612	0.00497539	0.00712828	16
0.309565	0.00492589	0.00702317	16
0.311518	0.00487633	0.00691798	16
0.313471	0.00482674	0.00681279	16
0.315425	0.00477715	0.00670768	16
0.317378	0.0047276	0.00660271	16
0.319331	0.0046781	0.00649797	16
0.321284	0.00462868	0.00639353	16
0.323237	0.00457939	0.00628943	16
0.32519	0.00453027	0.00618576	16
0.327143	0.00448135	0.00608258	16
0.329096	0.00443267	0.00597996	16
0.331049	0.00438425	0.00587799	16
0.333002	0.00433611	0.00577669	16
0.334955	0.00428826	0.00567607	16
0.336909	0.0042407	0.00557614	16
0.338862	0.00419347	0.005477	16
0.340815	0.00414658	0.00537871	16
0.342768	0.00410006	0.00528135	16
0.344721	0.00405393	0.00518499	16
0.346674	0.00400818	0.00508969	16
0.348627	0.00396281	0.00499548	16
0.35058	0.00391785	0.00490245	16
0.352533	0.00387337	0.00481065	16
0.354486	0.00382939	0.00472013	16
0.35644	0.00378593	0.00463092	16
0.358393	0.00374299	0.00454305	16
0.360346	0.0037006	0.00445658	16
0.362299	0.00365877	0.00437155	16
0.364252	0.00361753	0.00428804	16
0.366205	0.00357692	0.00420611	16
0.368158	0.00353694	0.00412581	16
0.370111	0.00349759	0.00404722	16
0.372064	0.00345889	0.00397034	16
0.374017	0.00342086	0.00389517	16
0.37597	0.0033835	0.00382176	16
0.377924	0.00334681	0.00375017	16
0.379877	0.00331078	0.00368044	16
0.38183	0.00327545	0.0036126	16
0.383783	0.00324085	0.00354667	16
0.385736	0.00320702	0.00348268	16
0.387689	0.00317401	0.00342064	16
0.389642	0.00314186	0.00336052	16
0.391595	0.00311057	0.0033023	16
0.393548	0.00308017	0.00324599	16
0.395501	0.00305066	0.00319154	16
0.397454	0.00302204	0.00313892	16
0.399408	0.00299435	0.00308817	16
0.401361	0.00296759	0.00303932	16
0.403314	0.00294178	0.00299234	16
0.405267	0.00291698	0.00294721	16
0.40722	0.00289323	0.00290392	16
0.409173	0.00287056	0.00286247	16
0.411126	0.00284897	0.00282285	16
0.413079	0.00282837	0.00278493	16
0.415032	0.00280866	0.00274862	16
0.416985	0.00278993	0.00271387	16
0.418938	0.00277224	0.00268065	16
0.420892	0.0027556	0.00264892	16
0.422845	0.00274002	0.00261866	16
0.424798	0.00272551	0.0025898	16
0.426751	0.00271207	0.0025623	16
0.428704	0.0026997	0.00253611	16
0.430657	0.00268841	0.00251118	16
0.43261	0.00267818	0.0024875	16
0.434563	0.00266892	0.00246502	16
0.436516	0.00266052	0.00244365	16
0.438469	0.00265301	0.00242338	16
0.440423	0.00264637	0.00240421	16
0.442376	0.00264061	0.00238612	16
0.444329	0.00263568	0.00236908	16
0.446282	0.00263152	0.00235302	16
0.448235	0.00262809	0.00233789	16
0.450188	0.00262534	0.00232366	16
0.452141	0.00262323	0.00231024	16
0.454094	0.00262172	0.00229763	16
0.456047	0.00262079	0.00228583	16
0.458	0.00262042	0.00227485	16
0.459953	0.00262063	0.00226472	16
0.461907	0.0026214	0.00225545	16
0.46386	0.00262271	0.00224703	16
0.465813	0.00262456	0.00223945	16
0.467766	0.0026269	0.00223266	16
0.469719	0.00262974	0.00222664	16
0.471672	0.00263309	0.00222142	16
0.473625	0.00263694	0.00221703	16
0.475578	0.0026413	0.00221348	16
0.477531	0.00264615	0.00221081	16
0.479484	0.00265151	0.00220903	16
0.481437	0.00265736	0.00220817	16
0.483391	0.00266372	0.00220825	16
0.485344	0.00267057	0.00220931	16
0.487297	0.00267789	0.00221132	16
0.48925	0.00268567	0.00221428	16
0.491203	0.00269391	0.00221822	16
0.493156	0.00270259	0.00222315	16
0.495109	0.00271172	0.0022291	16
0.497062	0.0027213	0.00223607	16
0.499015	0.00273132	0.00224409	16
0.500968	0.00274177	0.00225314	16
0.502922	0.00275263	0.00226324	16
0.504875	0.0027639	0.00227442	16
0.506828	0.00277556	0.0022867	16
0.508781	0.00278759	0.00230005	16
0.510734	0.00279996	0.00231445	16
0.512687	0.00281268	0.0023299	16
0.51464	0.00282575	0.00234642	16
0.516593	0.00283915	0.002364	16
0.518546	0.00285286	0.0023826	16
0.520499	0.00286686	0.00240219	16
0.522452	0.00288112	0.00242272	16
0.524406	0.00289563	0.00244416	16
0.526359	0.00291037	0.00246648	16
0.528312	0.00292535	0.00248965	16
0.530265	0.00294055	0.00251366	16
0.532218	0.00295598	0.00253847	16
0.534171	0.00297163	0.00256405	16
0.536124	0.0029875	0.00259037	16
0.538077	0.00300349	0.00261738	16
0.54003	0.00301953	0.002645	16
0.541983	0.0030356	0.00267319	16
0.543936	0.00305169	0.00270191	16
0.54589	0.00306779	0.00273111	16
0.547843	0.00308389	0.00276075	16
0.549796	0.00309998	0.00279079	16
0.551749	0.00311604	0.00282118	16
0.553702	0.00313205	0.00285187	16
0.555655	0.00314799	0.00288281	16
0.557608	0.00316386	0.00291399	16
0.559561	0.00317967	0.00294541	16
0.561514	0.00319541	0.00297701	16
0.563467	0.00321105	0.00300878	16
0.56542	0.00322659	0.00304065	16
0.567374	0.003242	0.0030726	16
0.569327	0.00325728	0.0031046	16
0.57128	0.0032724	0.0031366	16
0.573233	0.00328734	0.00316857	16
0.575186	0.00330212	0.00320047	16
0.577139	0.00331672	0.00323226	16
0.579092	0.00333115	0.00326392	16
0.581045	0.00334539	0.00329542	16
0.582998	0.00335943	0.00332672	16
0.584951	0.00337326	0.0033578	16
0.586905	0.00338687	0.00338859	16
0.588858	0.00340027	0.00341904	16
0.590811	0.00341344	0.00344914	16
0.592764	0.00342637	0.00347885	16
0.594717	0.00343902	0.00350812	16
0.59667	0.00345136	0.00353689	16
0.598623	0.00346337	0.00356513	16
0.600576	0.00347503	0.00359282	16
0.602529	0.00348634	0.00361993	16
0.604482	0.00349731	0.00364645	16
0.606435	0.00350794	0.00367235	16
0.608389	0.0035182	0.00369762	16
0.610342	0.00352811	0.00372222	16
0.612295	0.00353765	0.00374613	16
0.614248	0.00354682	0.00376934	16
0.616201	0.00355561	0.00379182	16
0.618154	0.00356402	0.00381355	16
0.620107	0.00357205	0.00383452	16
0.62206	0.00357972	0.00385472	16
0.624013	0.00358702	0.00387415	16
0.625966	0.00359398	0.00389281	16
0.627919	0.00360058	0.00391067	16
0.629873	0.00360682	0.00392774	16
0.631826	0.00361269	0.00394403	16
0.633779	0.00361822	0.00395956	16
0.635732	0.0036234	0.00397431	16
0.637685	0.00362823	0.00398826	16
0.639638	0.0036327	0.00400141	16
0.641591	0.00363682	0.00401373	16
0.643544	0.00364057	0.00402524	16
0.645497	0.00364397	0.0040359	16
0.64745	0.003647	0.00404571	16
0.649403	0.00364966	0.00405467	16
0.651357	0.00365196	0.00406277	16
0.65331	0.00365387	0.00407	16
0.655263	0.00365542	0.00407637	16
0.657216	0.00365658	0.00408185	16
0.659169	0.00365737	0.00408646	16
0.661122	0.00365778	0.00409018	16
0.663075	0.00365774	0.00409308	16
0.665028	0.00365718	0.00409522	16
0.666981	0.0036561	0.0040966	16
0.668934	0.00365451	0.00409722	16
0.670888	0.0036524	0.00409707	16
0.672841	0.00364978	0.00409617	16
0.674794	0.00364668	0.00409453	16
0.676747	0.00364308	0.00409216	16
0.6787	0.00363905	0.00408913	16
0.680653	0.0036346	0.00408551	16
0.682606	0.00362976	0.00408128	16
0.684559	0.00362452	0.00407645	16
0.686512	0.00361891	0.00407103	16
0.688465	0.00361293	0.00406505	16
0.690418	0.00360658	0.00405851	16
0.692372	0.00359985	0.00405142	16
0.694325	0.00359272	0.00404377	16
0.696278	0.00358515	0.00403555	16
0.698231	0.00357715	0.00402683	16
0.700184	0.00356875	0.00401765	16
0.702137	0.00355999	0.00400806	16
0.70409	0.00355089	0.00399809	16
0.706043	0.00354146	0.00398775	16
0.707996	0.0035317	0.00397705	16
0.709949	0.00352161	0.003966	16
0.711902	0.00351121	0.00395461	16
0.713856	0.00350049	0.00394289	16
0.715809	0.00348946	0.00393087	16
0.717762	0.00347811	0.00391855	16
0.719715	0.00346647	0.00390596	16
0.721668	0.00345458	0.00389315	16
0.723621	0.00344242	0.00388013	16
0.725574	0.00343004	0.00386693	16
0.727527	0.00341746	0.00385359	16
0.72948	0.00340469	0.00384012	16
0.731433	0.00339176	0.00382651	16
0.733387	0.00337867	0.0038128	16
0.73534	0.00336543	0.00379898	16
0.737293	0.00335206	0.00378508	16
0.739246	0.00333855	0.0037711	16
0.741199	0.00332491	0.00375706	16
0.743152	0.00331113	0.00374298	16
0.745105	0.00329717	0.00372887	16
0.747058	0.00328305	0.00371474	16
0.749011	0.00326879	0.00370062	16
0.750964	0.00325442	0.00368652	16
0.752917	0.00323996	0.00367246	16
0.754871	0.00322544	0.00365844	16
0.756824	0.00321084	0.00364445	16
0.758777	0.00319615	0.00363049	16
0.76073	0.00318139	0.00361657	16
0.762683	0.00316657	0.0036027	16
0.764636	0.0031517	0.00358888	16
0.766589	0.00313678	0.00357513	16
0.768542	0.00312184	0.00356145	16
0.770495	0.00310689	0.00354785	16
0.772448	0.00309194	0.00353433	16
0.774401	0.00307699	0.00352092	16
0.776355	0.00306206	0.00350762	16
0.778308	0.00304716	0.00349443	16
0.780261	0.00303228	0.00348137	16
0.782214	0.00301745	0.00346846	16
0.784167	0.00300268	0.00345569	16
0.78612	0.00298798	0.00344306	16
0.788073	0.00297339	0.00343058	16
0.790026	0.00295889	0.0034182	16
0.791979	0.00294445	0.00340591	16
0.793932	0.00293008	0.00339371	16
0.795885	0.0029158	0.00338161	16
0.797839	0.00290161	0.00336961	16
0.799792	0.00288752	0.00335772	16
0.801745	0.00287353	0.00334594	16
0.803698	0.00285964	0.00333429	16
0.805651	0.00284588	0.00332276	16
0.807604	0.00283227	0.00331133	16
0.809557	0.00281882	0.00330001	16
0.81151	0.00280555	0.00328883	16
0.813463	0.00279246	0.00327778	16
0.815416	0.00277956	0.00326688	16
0.81737	0.00276687	0.00325613	16
0.819323	0.00275442	0.0032456	16
0.821276	0.00274223	0.00323536	16
0.823229	0.00273031	0.00322541	16
0.825182	0.00271866	0.00321577	16
0.827135	0.00270726	0.00320647	16
0.829088	0.00269612	0.0031975	16
0.831041	0.00268524	0.00318886	16
0.832994	0.0026746	0.00318051	16
0.834947	0.00266418	0.00317239	16
0.8369	0.00265398	0.0031645	16
0.838854	0.00264403	0.00315687	16
0.840807	0.00263435	0.00314952	16
0.84276	0.00262494	0.00314245	16
0.844713	0.00261581	0.00313567	16
0.846666	0.00260696	0.00312918	16
0.848619	0.0025984	0.00312298	16
0.850572	0.00259014	0.00311708	16
0.852525	0.00258214	0.00311141	16
0.854478	0.00257439	0.00310589	16
0.856431	0.00256684	0.00310051	16
0.858384	0.00255952	0.00309527	16
0.860338	0.00255243	0.00309016	16
0.862291	0.00254557	0.0030852	16
0.864244	0.00253898	0.00308041	16
0.866197	0.00253267	0.00307579	16
0.86815	0.00252665	0.00307137	16
0.870103	0.00252093	0.00306715	16
0.872056	0.00251551	0.00306313	16
0.874009	0.0025104	0.00305929	16
0.875962	0.00250558	0.00305563	16
0.877915	0.00250115	0.00305207	16
0.879868	0.00249718	0.00304857	16
0.881822	0.00249367	0.00304513	16
0.883775	0.00249064	0.00304172	16
0.885728	0.00248807	0.00303837	16
0.887681	0.00248594	0.00303506	16
0.889634	0.00248423	0.00303174	16
0.891587	0.00248291	0.00302839	16
0.89354	0.00248198	0.00302499	16
0.895493	0.00248144	0.00302155	16
0.897446	0.00248128	0.00301807	16
0.899399	0.00248154	0.00301456	16
0.901353	0.00248221	0.003011	16
0.903306	0.00248327	0.00300736	16
0.905259	0.00248471	0.00300359	16
0.907212	0.00248645	0.00299958	16
0.909165	0.00248848	0.00299533	16
0.911118	0.00249078	0.00299082	16
0.913071	0.00249333	0.00298604	16
0.915024	0.00249613	0.00298101	16
0.916977	0.00249919	0.00297574	16
0.91893	0.00250243	0.0029703	16
0.920883	0.00250578	0.00296476	16
0.922837	0.00250925	0.00295912	16
0.92479	0.00251284	0.0029534	16
0.926743	0.00251655	0.0029476	16
0.928696	0.00252039	0.00294173	16
0.930649	0.00252436	0.00293578	16
0.932602	0.00252846	0.00292977	16
0.934555	0.00253267	0.00292365	16
0.936508	0.00253695	0.00291736	16
0.938461	0.00254131	0.00291091	16
0.940414	0.00254576	0.00290432	16
0.942367	0.00255031	0.0028976	16
0.944321	0.00255496	0.0028908	16
0.946274	0.0025597	0.00288395	16
0.948227	0.00256449	0.00287711	16
0.95018	0.00256931	0.00287026	16
0.952133	0.00257417	0.00286343	16
0.954086	0.00257906	0.00285662	16
0.956039	0.00258399	0.00284986	16
0.957992	0.00258896	0.00284317	16
0.959945	0.00259397	0.00283655	16
0.961898	0.00259902	0.00283003	16
0.963851	0.0026041	0.0028236	16
0.965805	0.00260921	0.00281729	16
0.967758	0.00261442	0.00281102	16
0.969711	0.00261985	0.00280487	16
0.971664	0.00262551	0.0027989	16
0.973617	0.00263139	0.0027931	16
0.97557	0.00263747	0.00278747	16
0.977523	0.00264377	0.00278202	16
0.979476	0.00265027	0.00277675	16
0.981429	0.00265695	0.00277166	16
0.983382	0.00266383	0.00276676	16
0.985336	0.00267092	0.00276206	16
0.987289	0.00267822	0.00275759	16
0.989242	0.00268571	0.00275333	16
0.991195	0.00269339	0.00274931	16
0.993148	0.00270126	0.00274552	16
0.995101	0.00270932	0.00274197	16
0.997054	0.00271756	0.00273868	16
0.999007	0.00272599	0.00273567	16
1.00096	0.00273459	0.00273294	16
1.00291	0.00274334	0.00273048	16
1.00487	0.00275224	0.00272828	16
1.00682	0.00276125	0.00272632	16
1.00877	0.00277037	0.00272462	16
1.01073	0.00277963	0.00272324	16
1.01268	0.00278904	0.00272223	16
1.01463	0.00279859	0.00272159	16
1.01659	0.00280826	0.00272129	16
1.01854	0.00281808	0.00272137	16
1.02049	0.00282803	0.00272184	16
1.02244	0.00283809	0.00272265	16
1.0244	0.00284824	0.00272377	16
1.02635	0.00285849	0.00272518	16
1.0283	0.00286888	0.00272682	16
1.03026	0.00287942	0.00272867	16
1.03221	0.00289011	0.00273072	16
1.03416	0.00290093	0.00273297	16
1.03612	0.00291186	0.00273542	16
1.03807	0.0029229	0.00273808	16
1.04002	0.00293404	0.00274095	16
1.04198	0.0029453	0.00274405	16
1.04393	0.00295666	0.00274737	16
1.04588	0.00296812	0.00275092	16
1.04783	0.00297967	0.0027547	16
1.04979	0.00299131	0.00275872	16
1.05174	0.00300306	0.00276302	16
1.05369	0.00301492	0.00276759	16
1.05565	0.00302689	0.00277245	16
1.0576	0.00303897	0.00277759	16
1.05955	0.00305117	0.00278296	16
1.06151	0.00306356	0.00278849	16
1.06346	0.0030761	0.00279419	16
1.06541	0.0030888	0.00280008	16
1.06737	0.00310166	0.00280617	16
1.06932	0.00311465	0.00281247	16
1.07127	0.00312778	0.00281898	16
1.07322	0.00314105	0.00282573	16
1.07518	0.00315447	0.00283274	16
1.07713	0.00316801	0.00284001	16
1.07908	0.00318166	0.00284755	16
1.08104	0.0031954	0.00285536	16
1.08299	0.00320922	0.00286345	16
1.08494	0.00322311	0.00287183	16
1.0869	0.0032371	0.00288056	16
1.08885	0.00325118	0.00288968	16
1.0908	0.00326538	0.00289929	16
1.09276	0.00327975	0.00290948	16
1.09471	0.00329428	0.00292026	16
1.09666	0.00330896	0.00293163	16
1.09861	0.00332378	0.0029436	16
1.10057	0.00333873	0.00295618	16
1.10252	0.00335381	0.00296936	16
1.10447	0.00336899	0.00298316	16
1.10643	0.00338429	0.00299758	16
1.10838	0.00339967	0.00301262	16
1.11033	0.00341516	0.00302827	16
1.11229	0.00343075	0.00304456	16
1.11424	0.00344645	0.0030615	16
1.11619	0.00346224	0.00307907	16
1.11815	0.00347813	0.00309728	16
1.1201	0.00349409	0.00311613	16
1.12205	0.0035101	0.0031356	16
1.12401	0.00352616	0.00315568	16
1.12596	0.00354225	0.00317636	16
1.12791	0.00355837	0.00319761	16
1.12986	0.00357453	0.00321942	16
1.13182	0.00359072	0.00324179	16
1.13377	0.00360693	0.00326473	16
1.13572	0.00362313	0.00328825	16
1.13768	0.0036393	0.00331232	16
1.13963	0.00365545	0.00333695	16
1.14158	0.00367157	0.00336213	16
1.14354	0.00368764	0.00338783	16
1.14549	0.00370369	0.00341405	16
1.14744	0.0037197	0.00344079	16
1.1494	0.00373568	0.00346803	16
1.15135	0.00375163	0.00349575	16
1.1533	0.00376756	0.00352392	16
1.15525	0.00378348	0.0035525	16
1.15721	0.0037994	0.00358144	16
1.15916	0.0038153	0.00361071	16
1.16111	0.00383117	0.00364027	16
1.16307	0.003847	0.00367011	16
1.16502	0.00386278	0.0037002	16
1.16697	0.00387852	0.00373051	16
1.16893	0.00389424	0.00376099	16
1.17088	0.00390995	0.00379167	16
1.17283	0.00392568	0.00382256	16
1.17479	0.00394141	0.00385362	16
1.17674	0.00395711	0.00388483	16
1.17869	0.00397277	0.00391614	16
1.18064	0.00398834	0.00394746	16
1.1826	0.00400378	0.00397872	16
1.18455	0.00401908	0.00400989	16
1.1865	0.00403422	0.00404096	16
1.18846	0.0040492	0.0040719	16
1.19041	0.00406404	0.00410266	16
1.19236	0.00407876	0.00413322	16
1.19432	0.00409336	0.00416353	16
1.19627	0.00410789	0.00419356	16
1.19822	0.00412232	0.00422329	16
1.20018	0.00413663	0.00425264	16
1.20213	0.00415084	0.00428165	16
1.20408	0.00416499	0.00431042	16
1.20604	0.00417905	0.00433891	16
1.20799	0.00419304	0.00436713	16
1.20994	0.00420695	0.00439505	16
1.21189	0.0042208	0.0044227	16
1.21385	0.00423462	0.00445007	16
1.2158	0.00424841	0.00447717	16
1.21775	0.00426216	0.00450399	16
1.21971	0.00427587	0.00453052	16
1.22166	0.00428952	0.00455675	16
1.22361	0.00430308	0.00458269	16
1.22557	0.00431653	0.00460833	16
1.22752	0.00432986	0.00463367	16
1.22947	0.00434302	0.00465872	16
1.23143	0.00435602	0.00468345	16
1.23338	0.00436881	0.00470786	16
1.23533	0.00438141	0.00473194	16
1.23728	0.00439379	0.00475566	16
1.23924	0.00440596	0.00477901	16
1.24119	0.0044179	0.00480199	16
1.24314	0.00442961	0.00482458	16
1.2451	0.00444108	0.00484675	16
1.24705	0.00445231	0.00486851	16
1.249	0.00446329	0.00488984	16
1.25096	0.00447399	0.0049107	16
1.25291	0.0044844	0.0049311	16
1.25486	0.0044945	0.00495106	16
1.25682	0.00450433	0.00497064	16
1.25877	0.00451389	0.00498984	16
1.26072	0.00452319	0.00500865	16
1.26267	0.00453226	0.00502716	16
1.26463	0.00454112	0.00504539	16
1.26658	0.00454977	0.00506335	16
1.26853	0.00455819	0.00508102	16
1.27049	0.00456638	0.00509839	16
1.27244	0.00457433	0.00511545	16
1.27439	0.00458204	0.00513219	16
1.27635	0.00458951	0.0051486	16
1.2783	0.00459675	0.00516467	16
1.28025	0.00460374	0.00518038	16
1.28221	0.00461048	0.00519573	16
1.28416	0.00461697	0.0052107	16
1.28611	0.0046232	0.00522528	16
1.28806	0.00462915	0.00523946	16
1.29002	0.0046348	0.00525322	16
1.29197	0.00464014	0.00526656	16
1.29392	0.00464518	0.00527946	16
1.29588	0.0046499	0.0052919	16
1.29783	0.00465432	0.00530391	16
1.29978	0.00465846	0.00531549	16
1.30174	0.00466231	0.00532662	16
1.30369	0.00466589	0.0053373	16
1.30564	0.00466919	0.0053475	16
1.3076	0.0046722	0.00535721	16
1.30955	0.0046749	0.0053664	16
1.3115	0.00467734	0.00537522	16
1.31346	0.00467966	0.00538372	16
1.31541	0.00468193	0.00539183	16
1.31736	0.00468414	0.00539954	16
1.31931	0.00468631	0.00540683	16
1.32127	0.00468841	0.0054136	16
1.32322	0.00469041	0.00541982	16
1.32517	0.00469234	0.00542546	16
1.32713	0.0046942	0.0054305	16
1.32908	0.00469601	0.00543492	16
1.33103	0.00469778	0.00543871	16
1.33299	0.00469951	0.00544185	16
1.33494	0.00470119	0.00544433	16
1.33689	0.00470281	0.00544616	16
1.33885	0.00470439	0.00544731	16
1.3408	0.00470591	0.00544777	16
1.34275	0.00470734	0.00544755	16
1.3447	0.00470869	0.00544663	16
1.34666	0.00470998	0.00544503	16
1.34861	0.00471119	0.00544276	16
1.35056	0.00471234	0.00543981	16
1.35252	0.00471343	0.0054362	16
1.35447	0.00471445	0.00543192	16
1.35642	0.0047154	0.00542697	16
1.35838	0.00471628	0.00542137	16
1.36033	0.0047171	0.00541511	16
1.36228	0.00471784	0.00540821	16
1.36424	0.00471852	0.00540066	16
1.36619	0.00471918	0.0053926	16
1.36814	0.00471987	0.00538418	16
1.37009	0.00472057	0.00537539	16
1.37205	0.00472129	0.00536625	16
1.374	0.00472201	0.00535677	16
1.37595	0.00472273	0.00534698	16
1.37791	0.00472346	0.00533688	16
1.37986	0.00472411	0.00532657	16
1.38181	0.00472461	0.00531609	16
1.38377	0.00472494	0.00530547	16
1.38572	0.00472512	0.00529472	16
1.38767	0.00472514	0.00528386	16
1.38963	0.004725	0.0052729	16
1.39158	0.00472471	0.00526186	16
1.39353	0.00472425	0.00525075	16
1.39549	0.00472364	0.00523959	16
1.39744	0.00472287	0.00522841	16
1.39939	0.00472195	0.00521722	16
1.40134	0.00472085	0.00520607	16
1.4033	0.00471958	0.005195	16
1.40525	0.00471811	0.00518402	16
1.4072	0.00471649	0.0051732	16
1.40916	0.00471475	0.00516263	16
1.41111	0.00471291	0.00515239	16
1.41306	0.004711	0.00514255	16
1.41502	0.00470903	0.00513313	16
1.41697	0.00470701	0.00512414	16
1.41892	0.00470493	0.00511563	16
1.42088	0.00470279	0.00510759	16
1.42283	0.00470059	0.00510005	16
1.42478	0.00469831	0.00509302	16
1.42673	0.00469598	0.00508656	16
1.42869	0.00469364	0.00508076	16
1.43064	0.00469127	0.00507561	16
1.43259	0.00468887	0.00507113	16
1.43455	0.00468644	0.00506733	16
1.4365	0.00468399	0.00506421	16
1.43845	0.00468158	0.00506193	16
1.44041	0.0046793	0.00506068	16
1.44236	0.00467714	0.00506047	16
1.44431	0.00467511	0.00506132	16
1.44627	0.00467322	0.00506325	16
1.44822	0.00467146	0.00506623	16
1.45017	0.00466981	0.00507027	16
1.45212	0.00466829	0.00507536	16
1.45408	0.00466689	0.00508149	16
1.45603	0.00466562	0.00508867	16
1.45798	0.00466452	0.00509687	16
1.45994	0.00466358	0.00510607	16
1.46189	0.0046628	0.00511628	16
1.46384	0.00466218	0.00512749	16
1.4658	0.00466172	0.00513968	16
1.46775	0.00466143	0.00515286	16
1.4697	0.00466123	0.00516685	16
1.47166	0.00466103	0.00518138	16
1.47361	0.00466077	0.00519637	16
1.47556	0.00466045	0.0052118	16
1.47752	0.00466009	0.00522766	16
1.47947	0.00465967	0.00524397	16
1.48142	0.00465919	0.0052607	16
1.48337	0.00465863	0.00527785	16
1.48533	0.00465798	0.00529539	16
1.48728	0.00465723	0.00531328	16
1.48923	0.00465638	0.0053315	16
1.49119	0.00465544	0.00535005	16
1.49314	0.0046544	0.0053689	16
1.49509	0.00465326	0.00538804	16
1.49705	0.00465204	0.00540745	16
1.499	0.00465073	0.00542713	16
1.50095	0.00464931	0.00544708	16
1.50291	0.00464778	0.00546727	16
1.50486	0.00464616	0.00548768	16
1.50681	0.00464443	0.00550829	16
1.50876	0.0046426	0.00552908	16
1.51072	0.00464067	0.00555003	16
1.51267	0.00463862	0.00557106	16
1.51462	0.00463642	0.00559211	16
1.51658	0.0046341	0.00561314	16
1.51853	0.00463167	0.00563412	16
1.52048	0.00462916	0.00565504	16
1.52244	0.00462658	0.0056759	16
1.52439	0.00462394	0.00569668	16
1.52634	0.00462125	0.00571736	16
1.5283	0.0046185	0.00573793	16
1.53025	0.00461568	0.00575839	16
1.5322	0.00461276	0.00577872	16
1.53415	0.00460976	0.00579889	16
1.53611	0.00460668	0.00581888	16
1.53806	0.00460355	0.00583866	16
1.54001	0.00460037	0.00585822	16
1.54197	0.00459717	0.00587755	16
1.54392	0.00459397	0.00589666	16
1.54587	0.00459081	0.00591557	16
1.54783	0.00458771	0.00593428	16
1.54978	0.00458469	0.00595278	16
1.55173	0.00458174	0.00597107	16
1.55369	0.00457884	0.00598912	16
1.55564	0.004576	0.00600691	16
1.55759	0.00457319	0.00602442	16
1.55954	0.00457042	0.00604163	16
1.5615	0.00456764	0.00605831	16
1.56345	0.00456476	0.00607426	16
1.5654	0.0045618	0.00608946	16
1.56736	0.00455881	0.0061041	16
1.56931	0.0045559	0.00611837	16
1.57126	0.00455308	0.00613225	16
1.57322	0.00455036	0.00614573	16
1.57517	0.00454771	0.0061588	16
1.57712	0.00454513	0.00617143	16
1.57908	0.00454263	0.00618362	16
1.58103	0.00454022	0.00619537	16
1.58298	0.0045379	0.00620669	16
1.58494	0.00453568	0.00621758	16
1.58689	0.00453356	0.00622802	16
1.58884	0.00453151	0.00623799	16
1.59079	0.00452951	0.00624744	16
1.59275	0.00452751	0.00625631	16
1.5947	0.00452546	0.00626451	16
1.59665	0.00452336	0.00627206	16
1.59861	0.00452122	0.00627894	16
1.60056	0.00451903	0.00628516	16
1.60251	0.00451682	0.00629071	16
1.60447	0.00451457	0.0062956	16
1.60642	0.00451229	0.0062998	16
1.60837	0.00450999	0.00630335	16
1.61033	0.0045077	0.00630629	16
1.61228	0.0045054	0.00630862	16
1.61423	0.00450309	0.00631035	16
1.61618	0.00450076	0.00631146	16
1.61814	0.00449846	0.00631197	16
1.62009	0.00449624	0.00631191	16
1.62204	0.00449421	0.00631133	16
1.624	0.00449234	0.00631023	16
1.62595	0.00449065	0.00630862	16
1.6279	0.00448911	0.00630651	16
1.62986	0.0044877	0.00630392	16
1.63181	0.00448642	0.00630085	16
1.63376	0.00448525	0.0062973	16
1.63572	0.00448419	0.00629326	16
1.63767	0.00448324	0.00628874	16
1.63962	0.00448241	0.00628372	16
1.64157	0.00448169	0.00627823	16
1.64353	0.00448108	0.00627226	16
1.64548	0.00448058	0.00626584	16
1.64743	0.00448019	0.00625897	16
1.64939	0.00447989	0.00625168	16
1.65134	0.00447971	0.00624401	16
1.65329	0.00447967	0.00623601	16
1.65525	0.00447977	0.00622771	16
1.6572	0.00447999	0.0062191	16
1.65915	0.00448031	0.00621019	16
1.66111	0.00448073	0.00620099	16
1.66306	0.00448125	0.00619152	16
1.66501	0.00448187	0.00618177	16
1.66697	0.00448259	0.00617176	16
1.66892	0.00448339	0.00616151	16
1.67087	0.00448425	0.00615103	16
1.67282	0.00448512	0.0061403	16
1.67478	0.00448602	0.00612931	16
1.67673	0.00448697	0.00611814	16
1.67868	0.00448796	0.00610677	16
1.68064	0.004489	0.00609524	16
1.68259	0.00449009	0.00608353	16
1.68454	0.00449122	0.00607167	16
1.6865	0.0044924	0.00605965	16
1.68845	0.00449361	0.00604749	16
1.6904	0.00449485	0.00603518	16
1.69236	0.00449608	0.00602274	16
1.69431	0.0044973	0.00601021	16
1.69626	0.00449847	0.00599761	16
1.69821	0.00449956	0.00598497	16
1.70017	0.00450056	0.0059723	16
1.70212	0.00450151	0.00595961	16
1.70407	0.00450232	0.0059467	16
1.70603	0.00450293	0.00593342	16
1.70798	0.00450334	0.00591976	16
1.70993	0.00450352	0.00590575	16
1.71189	0.00450347	0.0058914	16
1.71384	0.00450318	0.00587673	16
1.71579	0.00450261	0.00586172	16
1.71775	0.00450178	0.00584639	16
1.7197	0.00450069	0.00583074	16
1.72165	0.00449933	0.0058148	16
1.7236	0.00449771	0.00579856	16
1.72556	0.00449582	0.00578206	16
1.72751	0.00449367	0.0057653	16
1.72946	0.00449126	0.00574831	16
1.73142	0.00448859	0.00573109	16
1.73337	0.00448566	0.00571367	16
1.73532	0.0044825	0.00569608	16
1.73728	0.0044791	0.00567833	16
1.73923	0.00447547	0.00566044	16
1.74118	0.0044716	0.00564241	16
1.74314	0.00446751	0.00562427	16
1.74509	0.0044632	0.00560602	16
1.74704	0.00445868	0.00558768	16
1.74899	0.00445395	0.00556926	16
1.75095	0.00444901	0.00555078	16
1.7529	0.00444387	0.00553225	16
1.75485	0.00443855	0.00551369	16
1.75681	0.00443304	0.00549505	16
1.75876	0.00442732	0.00547628	16
1.76071	0.00442137	0.00545739	16
1.76267	0.00441519	0.00543839	16
1.76462	0.00440874	0.00541921	16
1.76657	0.00440199	0.00539979	16
1.76853	0.00439496	0.00538016	16
1.77048	0.00438765	0.00536033	16
1.77243	0.00438006	0.00534029	16
1.77439	0.00437218	0.00532007	16
1.77634	0.00436403	0.00529968	16
1.77829	0.0043556	0.00527911	16
1.78024	0.00434691	0.00525838	16
1.7822	0.00433795	0.00523749	16
1.78415	0.00432875	0.00521647	16
1.7861	0.00431932	0.00519532	16
1.78806	0.00430968	0.00517406	16
1.79001	0.00429983	0.0051527	16
1.79196	0.00428982	0.00513123	16
1.79392	0.00427965	0.00510964	16
1.79587	0.00426935	0.00508795	16
1.79782	0.00425893	0.00506617	16
1.79978	0.0042484	0.00504429	16
1.80173	0.00423776	0.00502232	16
1.80368	0.00422704	0.00500033	16
1.80563	0.00421626	0.00497842	16
1.80759	0.00420542	0.00495661	16
1.80954	0.00419454	0.0049349	16
1.81149	0.00418361	0.00491331	16
1.81345	0.00417259	0.00489172	16
1.8154	0.00416135	0.00487	16
1.81735	0.00414981	0.00484808	16
1.81931	0.00413798	0.00482599	16
1.82126	0.00412585	0.00480372	16
1.82321	0.00411342	0.00478128	16
1.82517	0.00410071	0.00475867	16
1.82712	0.0040877	0.00473589	16
1.82907	0.00407438	0.00471296	16
1.83102	0.00406075	0.00468986	16
1.83298	0.00404681	0.0046666	16
1.83493	0.00403258	0.00464321	16
1.83688	0.00401809	0.00461968	16
1.83884	0.00400334	0.00459602	16
1.84079	0.00398836	0.00457224	16
1.84274	0.00397316	0.00454835	16
1.8447	0.00395778	0.00452436	16
1.84665	0.00394221	0.00450027	16
1.8486	0.00392646	0.00447608	16
1.85056	0.00391054	0.0044518	16
1.85251	0.00389445	0.00442743	16
1.85446	0.00387821	0.00440298	16
1.85642	0.00386184	0.00437847	16
1.85837	0.00384535	0.00435388	16
1.86032	0.00382874	0.00432924	16
1.86227	0.00381203	0.00430453	16
1.86423	0.00379522	0.00427978	16
1.86618	0.00377833	0.00425498	16
1.86813	0.00376127	0.00423006	16
1.87009	0.00374401	0.00420498	16
1.87204	0.00372654	0.00417974	16
1.87399	0.00370887	0.00415435	16
1.87595	0.00369103	0.00412884	16
1.8779	0.00367302	0.0041032	16
1.87985	0.00365486	0.00407747	16
1.88181	0.00363661	0.00405165	16
1.88376	0.00361834	0.00402583	16
1.88571	0.00360007	0.0040001	16
1.88766	0.0035818	0.00397446	16
1.88962	0.00356355	0.00394893	16
1.89157	0.00354532	0.00392353	16
1.89352	0.00352713	0.00389825	16
1.89548	0.00350898	0.00387313	16
1.89743	0.00349091	0.00384816	16
1.89938	0.00347294	0.00382336	16
1.90134	0.00345509	0.00379873	16
1.90329	0.00343737	0.00377429	16
1.90524	0.00341978	0.00375004	16
1.9072	0.00340233	0.00372599	16
1.90915	0.00338504	0.00370216	16
1.9111	0.00336801	0.00367856	16
1.91305	0.00335133	0.00365512	16
1.91501	0.00333498	0.00363176	16
1.91696	0.00331899	0.00360849	16
1.91891	0.00330336	0.00358531	16
1.92087	0.00328807	0.00356222	16
1.92282	0.00327315	0.00353921	16
1.92477	0.0032586	0.0035163	16
1.92673	0.00324444	0.00349349	16
1.92868	0.00323063	0.0034707	16
1.93063	0.00321717	0.00344788	16
1.93259	0.00320404	0.00342503	16
1.93454	0.00319124	0.00340214	16
1.93649	0.00317879	0.00337924	16
1.93845	0.00316668	0.00335632	16
1.9404	0.00315485	0.0033334	16
1.94235	0.00314323	0.00331047	16
1.9443	0.00313185	0.00328755	16
1.94626	0.00312067	0.00326465	16
1.94821	0.00310972	0.00324179	16
1.95016	0.00309903	0.00321901	16
1.95212	0.00308859	0.00319634	16
1.95407	0.00307843	0.00317379	16
1.95602	0.00306855	0.00315141	16
1.95798	0.00305894	0.00312921	16
1.95993	0.0030496	0.00310723	16
1.96188	0.00304053	0.00308549	16
1.96384	0.00303174	0.00306402	16
1.96579	0.00302322	0.00304284	16
1.96774	0.00301498	0.00302198	16
1.96969	0.00300704	0.00300146	16
1.97165	0.00299938	0.00298129	16
1.9736	0.00299201	0.00296152	16
1.97555	0.00298495	0.00294216	16
1.97751	0.00297821	0.00292327	16
1.97946	0.00297179	0.00290486	16
1.98141	0.00296572	0.00288698	16
1.98337	0.00296001	0.00286965	16
1.98532	0.00295467	0.00285292	16
1.98727	0.00294971	0.00283682	16
1.98923	0.00294514	0.00282138	16
1.99118	0.00294096	0.00280663	16
1.99313	0.00293716	0.00279259	16
1.99508	0.00293377	0.00277928	16
1.99704	0.00293076	0.00276673	16
1.99899	0.00292815	0.00275495	16
2.00094	0.00292592	0.00274396	16
2.0029	0.00292407	0.00273376	16
2.00485	0.00292262	0.00272439	16
2.0068	0.0029216	0.00271587	16
2.00876	0.002921	0.00270822	16
2.01071	0.00292083	0.00270147	16
2.01266	0.00292109	0.00269562	16
2.01462	0.00292178	0.0026907	16
2.01657	0.00292291	0.00268674	16
2.01852	0.00292448	0.00268374	16
2.02047	0.00292649	0.00268172	16
2.02243	0.00292892	0.00268064	16
2.02438	0.00293173	0.00268041	16
2.02633	0.00293494	0.00268105	16
2.02829	0.0029385	0.00268254	16
2.03024	0.00294241	0.00268488	16
2.03219	0.00294664	0.00268805	16
2.03415	0.00295117	0.00269203	16
2.0361	0.00295601	0.00269681	16
2.03805	0.00296114	0.00270236	16
2.04001	0.00296654	0.00270866	16
2.04196	0.00297223	0.00271571	16
2.04391	0.00297819	0.00272343	16
2.04587	0.00298439	0.00273176	16
2.04782	0.0029908	0.0027406	16
2.04977	0.00299737	0.0027499	16
2.05172	0.00300412	0.00275962	16
2.05368	0.00301101	0.00276976	16
2.05563	0.00301806	0.0027803	16
2.05758	0.00302526	0.00279124	16
2.05954	0.00303262	0.00280258	16
2.06149	0.00304013	0.0028143	16
2.06344	0.00304779	0.00282639	16
2.0654	0.00305559	0.00283883	16
2.06735	0.00306354	0.00285161	16
2.0693	0.00307155	0.00286466	16
2.07126	0.00307954	0.00287789	16
2.07321	0.00308748	0.00289129	16
2.07516	0.00309537	0.00290483	16
2.07711	0.0031032	0.00291848	16
2.07907	0.00311097	0.00293223	16
2.08102	0.00311867	0.00294603	16
2.08297	0.00312629	0.00295987	16
2.08493	0.00313382	0.00297371	16
2.08688	0.00314127	0.00298754	16
2.08883	0.00314864	0.00300134	16
2.09079	0.00315592	0.00301509	16
2.09274	0.0031631	0.00302876	16
2.09469	0.00317019	0.00304235	16
2.09665	0.00317721	0.00305585	16
2.0986	0.00318416	0.00306928	16
2.10055	0.00319103	0.00308259	16
2.1025	0.00319782	0.00309578	16
2.10446	0.00320451	0.00310881	16
2.10641	0.00321109	0.00312168	16
2.10836	0.00321758	0.00313435	16
2.11032	0.00322393	0.00314679	16
2.11227	0.00323015	0.00315896	16
2.11422	0.00323624	0.00317086	16
2.11618	0.00324218	0.00318247	16
2.11813	0.00324796	0.00319375	16
2.12008	0.00325355	0.00320468	16
2.12204	0.00325888	0.00321531	16
2.12399	0.00326386	0.00322574	16
2.12594	0.00326848	0.00323595	16
2.1279	0.00327274	0.00324593	16
2.12985	0.00327665	0.00325568	16
2.1318	0.00328021	0.0032652	16
2.13375	0.00328342	0.0032745	16
2.13571	0.00328629	0.00328359	16
2.13766	0.00328883	0.00329248	16
2.13961	0.00329102	0.00330118	16
2.14157	0.00329286	0.00330967	16
2.14352	0.00329436	0.00331797	16
2.14547	0.0032955	0.00332605	16
2.14743	0.00329629	0.00333391	16
2.14938	0.00329672	0.00334153	16
2.15133	0.00329677	0.0033489	16
2.15329	0.00329643	0.00335598	16
2.15524	0.00329568	0.00336275	16
2.15719	0.00329451	0.00336923	16
2.15914	0.00329294	0.00337544	16
2.1611	0.003291	0.00338142	16
2.16305	0.00328873	0.0033872	16
2.165	0.00328624	0.00339287	16
2.16696	0.00328361	0.00339852	16
2.16891	0.00328086	0.00340415	16
2.17086	0.00327801	0.00340977	16
2.17282	0.00327506	0.0034154	16
2.17477	0.00327201	0.00342104	16
2.17672	0.00326884	0.00342667	16
2.17868	0.00326553	0.00343227	16
2.18063	0.00326208	0.00343783	16
2.18258	0.00325849	0.00344336	16
2.18453	0.00325476	0.00344887	16
2.18649	0.0032509	0.00345436	16
2.18844	0.00324691	0.00345984	16
2.19039	0.00324281	0.00346532	16
2.19235	0.00323859	0.00347079	16
2.1943	0.00323425	0.00347626	16
2.19625	0.00322979	0.00348169	16
2.19821	0.0032252	0.00348708	16
2.20016	0.00322049	0.00349245	16
2.20211	0.00321567	0.0034978	16
2.20407	0.00321071	0.00350312	16
2.20602	0.00320559	0.00350844	16
2.20797	0.00320033	0.00351375	16
2.20992	0.00319492	0.00351905	16
2.21188	0.00318937	0.00352434	16
2.21383	0.00318368	0.00352961	16
2.21578	0.00317784	0.00353481	16
2.21774	0.00317186	0.00353998	16
2.21969	0.00316575	0.00354513	16
2.22164	0.0031595	0.00355026	16
2.2236	0.00315313	0.0035554	16
2.22555	0.00314665	0.00356056	16
2.2275	0.0031401	0.00356578	16
2.22946	0.00313346	0.00357105	16
2.23141	0.00312674	0.00357638	16
2.23336	0.00311996	0.00358175	16
2.23532	0.00311312	0.00358714	16
2.23727	0.0031062	0.00359253	16
2.23922	0.00309923	0.00359792	16
2.24117	0.00309221	0.00360331	16
2.24313	0.00308515	0.00360869	16
2.24508	0.00307805	0.00361406	16
2.24703	0.00307092	0.00361946	16
2.24899	0.00306376	0.0036249	16
2.25094	0.00305659	0.00363037	16
2.25289	0.00304941	0.00363589	16
2.25485	0.00304223	0.00364143	16
2.2568	0.00303509	0.00364708	16
2.25875	0.00302806	0.00365292	16
2.26071	0.00302114	0.00365894	16
2.26266	0.00301432	0.00366514	16
2.26461	0.00300764	0.00367152	16
2.26656	0.00300111	0.0036781	16
2.26852	0.00299475	0.00368488	16
2.27047	0.00298855	0.00369185	16
2.27242	0.00298251	0.003699	16
2.27438	0.00297665	0.00370633	16
2.27633	0.00297097	0.00371383	16
2.27828	0.00296547	0.0037215	16
2.28024	0.00296015	0.00372934	16
2.28219	0.00295503	0.00373738	16
2.28414	0.00295011	0.00374563	16
2.2861	0.0029454	0.00375408	16
2.28805	0.00294088	0.00376269	16
2.29	0.00293656	0.00377143	16
2.29195	0.00293244	0.0037803	16
2.29391	0.00292849	0.0037893	16
2.29586	0.00292472	0.00379845	16
2.29781	0.00292111	0.00380774	16
2.29977	0.00291765	0.00381715	16
2.30172	0.00291434	0.00382666	16
2.30367	0.00291115	0.00383626	16
2.30563	0.00290807	0.00384594	16
2.30758	0.00290509	0.00385568	16
2.30953	0.00290223	0.00386549	16
2.31149	0.00289951	0.00387535	16
2.31344	0.00289697	0.00388529	16
2.31539	0.00289459	0.00389532	16
2.31735	0.00289238	0.00390544	16
2.3193	0.00289035	0.00391564	16
2.32125	0.00288848	0.00392591	16
2.3232	0.00288678	0.00393623	16
2.32516	0.00288528	0.00394661	16
2.32711	0.00288401	0.00395705	16
2.32906	0.00288299	0.00396758	16
2.33102	0.00288221	0.00397819	16
2.33297	0.00288168	0.00398886	16
2.33492	0.00288139	0.00399959	16
2.33688	0.00288135	0.00401036	16
2.33883	0.00288156	0.00402115	16
2.34078	0.00288203	0.00403196	16
2.34274	0.00288282	0.00404288	16
2.34469	0.00288399	0.004054	16
2.34664	0.00288556	0.00406527	16
2.34859	0.00288754	0.00407667	16
2.35055	0.00288992	0.00408821	16
2.3525	0.0028927	0.00409989	16
2.35445	0.00289588	0.00411168	16
2.35641	0.00289943	0.00412356	16
2.35836	0.00290339	0.00413553	16
2.36031	0.00290774	0.00414759	16
2.36227	0.0029125	0.00415976	16
2.36422	0.00291766	0.00417203	16
2.36617	0.00292322	0.00418441	16
2.36813	0.00292917	0.00419688	16
2.37008	0.00293552	0.00420947	16
2.37203	0.00294225	0.00422216	16
2.37398	0.00294937	0.004235	16
2.37594	0.00295688	0.004248	16
2.37789	0.00296486	0.0042613	16
2.37984	0.00297337	0.00427509	16
2.3818	0.00298239	0.0042894	16
2.38375	0.00299188	0.00430425	16
2.3857	0.00300179	0.00431968	16
2.38766	0.00301209	0.00433568	16
2.38961	0.00302277	0.00435226	16
2.39156	0.00303382	0.00436943	16
2.39352	0.00304523	0.00438721	16
2.39547	0.00305702	0.00440561	16
2.39742	0.00306917	0.00442468	16
2.39938	0.00308167	0.0044444	16
2.40133	0.00309453	0.00446479	16
2.40328	0.00310776	0.00448584	16
2.40523	0.00312139	0.00450754	16
2.40719	0.00313541	0.0045299	16
2.40914	0.00314982	0.0045529	16
2.41109	0.00316458	0.00457654	16
2.41305	0.00317956	0.00460068	16
2.415	0.00319464	0.00462513	16
2.41695	0.00320979	0.00464989	16
2.41891	0.00322501	0.00467492	16
2.42086	0.00324028	0.00470022	16
2.42281	0.0032556	0.00472576	16
2.42477	0.00327095	0.00475151	16
2.42672	0.00328634	0.00477747	16
2.42867	0.00330174	0.00480361	16
2.43062	0.00331715	0.00482989	16
2.43258	0.00333259	0.00485632	16
2.43453	0.00334808	0.00488287	16
2.43648	0.0033636	0.00490951	16
2.43844	0.00337914	0.00493623	16
2.44039	0.00339471	0.004963	16
2.44234	0.0034103	0.0049898	16
2.4443	0.0034259	0.00501658	16
2.44625	0.00344149	0.0050433	16
2.4482	0.00345708	0.00506994	16
2.45016	0.00347262	0.00509646	16
2.45211	0.00348809	0.00512281	16
2.45406	0.00350349	0.00514898	16
2.45601	0.00351883	0.00517494	16
2.45797	0.00353411	0.00520066	16
2.45992	0.00354936	0.0052261	16
2.46187	0.00356456	0.00525124	16
2.46383	0.00357972	0.00527605	16
2.46578	0.00359481	0.00530052	16
2.46773	0.00360985	0.00532463	16
2.46969	0.00362487	0.00534835	16
2.47164	0.00363994	0.00537164	16
2.47359	0.00365513	0.00539442	16
2.47555	0.00367044	0.00541667	16
2.4775	0.00368583	0.00543835	16
2.47945	0.0037013	0.00545944	16
2.4814	0.00371681	0.00547993	16
2.48336	0.00373234	0.00549979	16
2.48531	0.00374787	0.00551901	16
2.48726	0.00376338	0.00553757	16
2.48922	0.00377885	0.00555542	16
2.49117	0.00379427	0.00557257	16
2.49312	0.00380964	0.005589	16
2.49508	0.00382496	0.00560473	16
2.49703	0.00384023	0.00561974	16
2.49898	0.00385543	0.00563402	16
2.50094	0.00387055	0.00564756	16
2.50289	0.00388559	0.00566035	16
2.50484	0.00390053	0.00567238	16
2.5068	0.00391537	0.00568364	16
2.50875	0.00393012	0.00569413	16
2.5107	0.00394476	0.00570383	16
2.51265	0.00395929	0.00571274	16
2.51461	0.00397371	0.00572084	16
2.51656	0.00398798	0.00572813	16
2.51851	0.00400208	0.00573458	16
2.52047	0.004016	0.00574018	16
2.52242	0.00402967	0.0057449	16
2.52437	0.0040431	0.00574873	16
2.52633	0.00405627	0.00575164	16
2.52828	0.00406922	0.00575363	16
2.53023	0.00408192	0.00575468	16
2.53219	0.00409439	0.00575481	16
2.53414	0.00410662	0.005754	16
2.53609	0.0041186	0.00575225	16
2.53804	0.00413031	0.00574958	16
2.54	0.00414176	0.00574599	16
2.54195	0.00415292	0.00574149	16
2.5439	0.00416377	0.00573605	16
2.54586	0.00417431	0.00572969	16
2.54781	0.00418453	0.00572241	16
2.54976	0.00419442	0.00571422	16
2.55172	0.00420398	0.00570513	16
2.55367	0.00421321	0.00569514	16
2.55562	0.0042221	0.00568426	16
2.55758	0.00423064	0.00567251	16
2.55953	0.00423881	0.00565988	16
2.56148	0.00424662	0.00564638	16
2.56343	0.00425404	0.00563201	16
2.56539	0.00426108	0.00561679	16
2.56734	0.00426773	0.00560074	16
2.56929	0.004274	0.00558387	16
2.57125	0.0042799	0.00556622	16
2.5732	0.0042854	0.00554779	16
2.57515	0.00429053	0.00552861	16
2.57711	0.00429527	0.00550868	16
2.57906	0.00429962	0.00548803	16
2.58101	0.00430357	0.00546668	16
2.58297	0.00430713	0.00544464	16
2.58492	0.00431029	0.00542192	16
2.58687	0.00431304	0.00539854	16
2.58883	0.00431537	0.00537452	16
2.59078	0.0043173	0.00534987	16
2.59273	0.00431882	0.00532463	16
2.59468	0.00431996	0.00529885	16
2.59664	0.00432071	0.00527252	16
2.59859	0.00432104	0.00524566	16
2.60054	0.00432094	0.00521826	16
2.6025	0.00432043	0.00519037	16
2.60445	0.00431948	0.00516199	16
2.6064	0.00431812	0.00513316	16
2.60836	0.00431633	0.0051039	16
2.61031	0.00431413	0.00507422	16
2.61226	0.00431149	0.00504415	16
2.61422	0.00430841	0.0050137	16
2.61617	0.00430488	0.0049829	16
2.61812	0.00430091	0.00495176	16
2.62007	0.00429651	0.00492032	16
2.62203	0.00429173	0.00488863	16
2.62398	0.00428656	0.00485669	16
2.62593	0.00428101	0.00482455	16
2.62789	0.00427507	0.00479222	16
2.62984	0.00426876	0.00475973	16
2.63179	0.00426208	0.00472712	16
2.63375	0.00425501	0.0046944	16
2.6357	0.00424757	0.00466158	16
2.63765	0.00423973	0.00462869	16
2.63961	0.0042315	0.00459575	16
2.64156	0.00422289	0.00456278	16
2.64351	0.00421391	0.00452981	16
2.64546	0.00420458	0.00449688	16
2.64742	0.0041949	0.00446402	16
2.64937	0.0041849	0.00443125	16
2.65132	0.00417456	0.0043986	16
2.65328	0.00416389	0.0043661	16
2.65523	0.00415291	0.00433376	16
2.65718	0.0041416	0.00430162	16
2.65914	0.00412995	0.00426967	16
2.66109	0.00411795	0.00423793	16
2.66304	0.00410557	0.00420641	16
2.665	0.0040928	0.00417511	16
2.66695	0.00407953	0.00414385	16
2.6689	0.00406567	0.00411244	16
2.67085	0.00405123	0.00408091	16
2.67281	0.00403622	0.00404929	16
2.67476	0.00402064	0.00401758	16
2.67671	0.00400451	0.00398584	16
2.67867	0.00398785	0.00395409	16
2.68062	0.00397068	0.00392236	16
2.68257	0.003953	0.00389067	16
2.68453	0.00393483	0.00385906	16
2.68648	0.00391618	0.00382754	16
2.68843	0.00389705	0.00379614	16
2.69039	0.00387746	0.00376489	16
2.69234	0.0038574	0.00373381	16
2.69429	0.00383691	0.00370293	16
2.69625	0.00381601	0.00367228	16
2.6982	0.00379473	0.00364189	16
2.70015	0.00377307	0.00361178	16
2.7021	0.00375106	0.00358199	16
2.70406	0.00372873	0.00355253	16
2.70601	0.00370607	0.00352343	16
2.70796	0.00368311	0.00349471	16
2.70992	0.00365989	0.00346641	16
2.71187	0.00363643	0.00343856	16
2.71382	0.00361276	0.00341118	16
2.71578	0.00358888	0.00338429	16
2.71773	0.00356482	0.00335792	16
2.71968	0.00354061	0.00333208	16
2.72164	0.00351628	0.00330675	16
2.72359	0.00349187	0.00328188	16
2.72554	0.00346739	0.00325748	16
2.72749	0.00344284	0.00323357	16
2.72945	0.00341826	0.00321017	16
2.7314	0.00339365	0.00318727	16
2.73335	0.00336902	0.0031649	16
2.73531	0.00334439	0.00314304	16
2.73726	0.00331976	0.00312171	16
2.73921	0.00329516	0.00310091	16
2.74117	0.00327059	0.00308063	16
2.74312	0.00324607	0.0030609	16
2.74507	0.00322168	0.00304177	16
2.74703	0.00319751	0.00302331	16
2.74898	0.00317356	0.00300547	16
2.75093	0.00314985	0.00298822	16
2.75288	0.00312638	0.00297153	16
2.75484	0.00310316	0.00295538	16
2.75679	0.0030802	0.00293973	16
2.75874	0.00305746	0.00292451	16
2.7607	0.00303488	0.00290964	16
2.76265	0.00301247	0.00289512	16
2.7646	0.00299025	0.00288093	16
2.76656	0.00296821	0.00286705	16
2.76851	0.00294633	0.00285347	16
2.77046	0.00292465	0.00284017	16
2.77242	0.00290318	0.00282714	16
2.77437	0.00288197	0.00281439	16
2.77632	0.00286102	0.0028019	16
2.77828	0.00284035	0.00278965	16
2.78023	0.00281996	0.00277765	16
2.78218	0.00279988	0.0027659	16
2.78413	0.00278013	0.00275436	16
2.78609	0.00276074	0.00274301	16
2.78804	0.0027417	0.00273183	16
2.78999	0.00272304	0.00272083	16
2.79195	0.00270475	0.00270999	16
2.7939	0.00268684	0.00269931	16
2.79585	0.00266931	0.00268878	16
2.79781	0.00265218	0.0026784	16
2.79976	0.00263545	0.00266815	16
2.80171	0.00261915	0.00265803	16
2.80367	0.00260329	0.00264804	16
2.80562	0.00258789	0.00263817	16
2.80757	0.00257295	0.00262842	16
2.80952	0.00255846	0.00261878	16
2.81148	0.00254442	0.00260927	16
2.81343	0.0025308	0.00259989	16
2.81538	0.0025176	0.00259065	16
2.81734	0.0025048	0.00258154	16
2.81929	0.00249244	0.0025726	16
2.82124	0.00248052	0.00256389	16
2.8232	0.00246907	0.0025554	16
2.82515	0.00245808	0.00254716	16
2.8271	0.00244753	0.00253914	16
2.82906	0.00243741	0.00253131	16
2.83101	0.0024277	0.00252367	16
2.83296	0.00241841	0.00251623	16
2.83491	0.00240957	0.00250905	16
2.83687	0.0024012	0.00250213	16
2.83882	0.00239329	0.0024955	16
2.84077	0.00238582	0.0024892	16
2.84273	0.0023788	0.00248323	16
2.84468	0.00237219	0.00247762	16
2.84663	0.0023659	0.00247237	16
2.84859	0.00235992	0.00246752	16
2.85054	0.00235425	0.0024631	16
2.85249	0.00234889	0.00245912	16
2.85445	0.00234383	0.00245562	16
2.8564	0.00233909	0.0024526	16
2.85835	0.00233467	0.00245009	16
2.86031	0.00233056	0.00244808	16
2.86226	0.00232674	0.00244655	16
2.86421	0.00232321	0.00244551	16
2.86616	0.00231998	0.00244499	16
2.86812	0.00231706	0.00244499	16
2.87007	0.00231443	0.00244554	16
2.87202	0.00231211	0.00244664	16
2.87398	0.00231009	0.00244831	16
2.87593	0.00230837	0.00245053	16
2.87788	0.00230693	0.0024533	16
2.87984	0.00230572	0.00245657	16
2.88179	0.00230466	0.00246027	16
2.88374	0.00230373	0.00246436	16
2.8857	0.00230294	0.00246884	16
2.88765	0.00230229	0.00247368	16
2.8896	0.00230178	0.00247888	16
2.89155	0.00230142	0.00248444	16
2.89351	0.00230121	0.00249037	16
2.89546	0.00230117	0.00249664	16
2.89741	0.00230129	0.00250324	16
2.89937	0.00230161	0.00251016	16
2.90132	0.00230212	0.00251737	16
2.90327	0.00230279	0.00252486	16
2.90523	0.00230357	0.0025326	16
2.90718	0.00230444	0.00254052	16
2.90913	0.0023054	0.00254861	16
2.91109	0.00230645	0.00255684	16
2.91304	0.00230758	0.00256517	16
2.91499	0.00230879	0.00257358	16
2.91694	0.00231011	0.00258207	16
2.9189	0.00231157	0.0025906	16
2.92085	0.00231317	0.00259915	16
2.9228	0.00231489	0.0026077	16
2.92476	0.00231675	0.0026162	16
2.92671	0.00231874	0.00262464	16
2.92866	0.00232088	0.00263297	16
2.93062	0.00232318	0.00264116	16
2.93257	0.00232563	0.00264918	16
2.93452	0.00232821	0.00265701	16
2.93648	0.00233089	0.00266459	16
2.93843	0.00233367	0.00267193	16
2.94038	0.00233657	0.00267902	16
2.94233	0.00233959	0.00268585	16
2.94429	0.00234277	0.0026924	16
2.94624	0.00234608	0.00269865	16
2.94819	0.00234951	0.00270459	16
2.95015	0.00235309	0.00271023	16
2.9521	0.00235683	0.00271556	16
2.95405	0.00236071	0.00272058	16
2.95601	0.00236472	0.00272525	16
2.95796	0.00236885	0.00272953	16
2.95991	0.00237306	0.00273338	16
2.96187	0.00237732	0.00273674	16
2.96382	0.00238161	0.00273957	16
2.96577	0.00238593	0.00274186	16
2.96773	0.00239029	0.00274364	16
2.96968	0.00239469	0.00274492	16
2.97163	0.0023991	0.00274571	16
2.97358	0.00240344	0.00274603	16
2.97554	0.00240762	0.00274596	16
2.97749	0.00241163	0.00274549	16
2.97944	0.00241547	0.00274462	16
2.9814	0.00241915	0.00274335	16
2.98335	0.00242267	0.00274167	16
2.9853	0.00242603	0.00273959	16
2.98726	0.00242922	0.0027371	16
2.98921	0.00243225	0.00273422	16
2.99116	0.00243511	0.00273095	16
2.99312	0.0024378	0.0027273	16
2.99507	0.00244031	0.00272326	16
2.99702	0.00244264	0.00271881	16
2.99897	0.00244479	0.00271397	16
3.00093	0.00244675	0.00270873	16
3.00288	0.00244854	0.00270313	16
3.00483	0.00245015	0.00269716	16
3.00679	0.00245158	0.00269084	16
3.00874	0.00245279	0.00268417	16
3.01069	0.00245378	0.00267718	16
3.01265	0.00245455	0.00266988	16
3.0146	0.00245508	0.00266231	16
3.01655	0.00245538	0.00265446	16
3.01851	0.00245546	0.00264636	16
3.02046	0.00245529	0.00263802	16
3.02241	0.0024549	0.00262945	16
3.02436	0.00245428	0.00262067	16
3.02632	0.00245343	0.0026117	16
3.02827	0.00245235	0.00260255	16
3.03022	0.00245101	0.00259328	16
3.03218	0.00244942	0.00258389	16
3.03413	0.00244757	0.00257441	16
3.03608	0.00244544	0.00256485	16
3.03804	0.00244306	0.00255525	16
3.03999	0.00244043	0.00254565	16
3.04194	0.00243756	0.00253604	16
3.0439	0.00243447	0.00252646	16
3.04585	0.00243116	0.00251694	16
3.0478	0.00242763	0.00250749	16
3.04976	0.00242387	0.00249812	16
3.05171	0.00241988	0.00248885	16
3.05366	0.00241565	0.00247969	16
3.05561	0.00241123	0.0024707	16
3.05757	0.00240665	0.00246197	16
3.05952	0.00240195	0.00245354	16
3.06147	0.00239712	0.00244545	16
3.06343	0.00239216	0.00243771	16
3.06538	0.00238712	0.00243039	16
3.06733	0.00238201	0.00242354	16
3.06929	0.00237684	0.0024172	16
3.07124	0.00237161	0.00241139	16
3.07319	0.00236631	0.00240612	16
3.07515	0.00236095	0.00240141	16
3.0771	0.00235552	0.00239729	16
3.07905	0.00235005	0.00239379	16
3.081	0.00234454	0.00239094	16
3.08296	0.00233898	0.00238875	16
3.08491	0.00233339	0.00238726	16
3.08686	0.00232776	0.00238648	16
3.08882	0.00232211	0.00238642	16
3.09077	0.00231642	0.00238712	16
3.09272	0.00231071	0.00238856	16
3.09468	0.00230495	0.00239072	16
3.09663	0.00229913	0.00239361	16
3.09858	0.0022933	0.00239722	16
3.10054	0.00228748	0.00240154	16
3.10249	0.00228169	0.00240658	16
3.10444	0.00227593	0.00241233	16
3.10639	0.00227022	0.00241881	16
3.10835	0.00226458	0.00242601	16
3.1103	0.00225902	0.00243398	16
3.11225	0.00225358	0.00244278	16
3.11421	0.00224826	0.00245241	16
3.11616	0.00224306	0.00246287	16
3.11811	0.00223799	0.00247413	16
3.12007	0.00223304	0.0024862	16
3.12202	0.0022282	0.00249899	16
3.12397	0.00222345	0.00251243	16
3.12593	0.00221878	0.00252648	16
3.12788	0.0022142	0.00254113	16
3.12983	0.00220971	0.00255635	16
3.13178	0.00220532	0.00257212	16
3.13374	0.00220103	0.00258842	16
3.13569	0.00219687	0.00260525	16
3.13764	0.00219286	0.00262258	16
3.1396	0.00218903	0.00264037	16
3.14155	0.00218538	0.00265859	16
3.1435	0.00218191	0.00267721	16
3.14546	0.00217861	0.0026962	16
3.14741	0.00217547	0.00271551	16
3.14936	0.00217252	0.00273515	16
3.15132	0.00216975	0.00275507	16
3.15327	0.00216717	0.00277525	16
3.15522	0.00216479	0.00279566	16
3.15718	0.00216264	0.00281628	16
3.15913	0.00216071	0.0028371	16
3.16108	0.00215903	0.00285808	16
3.16303	0.00215758	0.00287919	16
3.16499	0.00215636	0.0029004	16
3.16694	0.00215538	0.00292168	16
3.16889	0.00215464	0.002943	16
3.17085	0.00215414	0.00296435	16
3.1728	0.0021539	0.0029857	16
3.17475	0.00215389	0.00300702	16
3.17671	0.00215413	0.00302827	16
3.17866	0.0021546	0.00304943	16
3.18061	0.0021553	0.00307049	16
3.18257	0.00215623	0.00309141	16
3.18452	0.00215741	0.00311225	16
3.18647	0.00215886	0.00313307	16
3.18842	0.0021606	0.00315384	16
3.19038	0.0021626	0.00317453	16
3.19233	0.00216488	0.00319514	16
3.19428	0.00216744	0.00321563	16
3.19624	0.00217027	0.00323601	16
3.19819	0.00217335	0.00325626	16
3.20014	0.00217668	0.00327636	16
3.2021	0.00218026	0.00329627	16
3.20405	0.00218409	0.003316	16
3.206	0.00218816	0.00333551	16
3.20796	0.00219247	0.00335478	16
3.20991	0.00219701	0.00337379	16
3.21186	0.00220177	0.0033925	16
3.21381	0.00220676	0.00341089	16
3.21577	0.00221197	0.00342893	16
3.21772	0.00221741	0.00344662	16
3.21967	0.00222304	0.00346393	16
3.22163	0.00222885	0.00348085	16
3.22358	0.0022348	0.00349738	16
3.22553	0.00224085	0.00351351	16
3.22749	0.00224701	0.00352922	16
3.22944	0.00225324	0.00354447	16
3.23139	0.00225953	0.00355924	16
3.23335	0.0022659	0.0035735	16
3.2353	0.00227234	0.00358725	16
3.23725	0.00227886	0.00360049	16
3.23921	0.00228548	0.00361321	16
3.24116	0.00229219	0.00362543	16
3.24311	0.00229899	0.00363713	16
3.24506	0.00230588	0.00364832	16
3.24702	0.00231281	0.00365903	16
3.24897	0.0023197	0.00366929	16
3.25092	0.00232656	0.00367912	16
3.25288	0.00233338	0.00368852	16
3.25483	0.00234016	0.00369747	16
3.25678	0.0023469	0.00370596	16
3.25874	0.0023536	0.003714	16
3.26069	0.0023603	0.00372157	16
3.26264	0.00236698	0.00372867	16
3.2646	0.00237364	0.00373529	16
3.26655	0.00238028	0.00374143	16
3.2685	0.00238689	0.0037471	16
3.27045	0.00239346	0.00375229	16
3.27241	0.00240001	0.00375699	16
3.27436	0.00240655	0.00376121	16
3.27631	0.00241306	0.00376493	16
3.27827	0.00241954	0.00376817	16
3.28022	0.00242599	0.00377093	16
3.28217	0.0024324	0.00377318	16
3.28413	0.00243878	0.00377501	16
3.28608	0.00244513	0.00377648	16
3.28803	0.00245143	0.00377761	16
3.28999	0.0024577	0.00377843	16
3.29194	0.00246392	0.00377892	16
3.29389	0.0024701	0.00377909	16
3.29584	0.00247623	0.00377894	16
3.2978	0.0024823	0.00377847	16
3.29975	0.00248831	0.00377769	16
3.3017	0.00249427	0.00377659	16
3.30366	0.00250014	0.00377518	16
3.30561	0.00250593	0.00377347	16
3.30756	0.00251163	0.00377146	16
3.30952	0.00251726	0.00376923	16
3.31147	0.00252283	0.00376684	16
3.31342	0.00252836	0.00376431	16
3.31538	0.00253383	0.00376163	16
3.31733	0.00253924	0.00375881	16
3.31928	0.00254459	0.00375584	16
3.32124	0.00254987	0.00375274	16
3.32319	0.00255505	0.0037495	16
3.32514	0.00256016	0.00374612	16
3.32709	0.00256518	0.0037426	16
3.32905	0.00257012	0.00373896	16
3.331	0.00257498	0.00373518	16
3.33295	0.00257974	0.00373127	16
3.33491	0.00258441	0.00372723	16
3.33686	0.00258896	0.00372308	16
3.33881	0.00259337	0.0037188	16
3.34077	0.00259765	0.00371441	16
3.34272	0.00260177	0.0037099	16
3.34467	0.00260575	0.00370529	16
3.34663	0.00260956	0.00370057	16
3.34858	0.00261318	0.00369577	16
3.35053	0.00261661	0.00369088	16
3.35248	0.00261986	0.00368591	16
3.35444	0.00262292	0.00368084	16
3.35639	0.0026258	0.00367569	16
3.35834	0.0026285	0.00367045	16
3.3603	0.00263105	0.00366514	16
3.36225	0.0026335	0.00365982	16
3.3642	0.00263588	0.00365457	16
3.36616	0.00263819	0.00364939	16
3.36811	0.00264042	0.00364427	16
3.37006	0.00264258	0.00363924	16
3.37202	0.00264466	0.00363427	16
3.37397	0.00264666	0.00362937	16
3.37592	0.00264858	0.00362455	16
3.37787	0.00265047	0.00361989	16
3.37983	0.0026524	0.00361547	16
3.38178	0.00265436	0.00361131	16
3.38373	0.00265636	0.00360741	16
3.38569	0.0026584	0.00360377	16
3.38764	0.00266047	0.00360039	16
3.38959	0.00266259	0.00359729	16
3.39155	0.00266476	0.00359447	16
3.3935	0.00266696	0.00359193	16
3.39545	0.00266921	0.00358966	16
3.39741	0.00267153	0.00358775	16
3.39936	0.00267393	0.00358619	16
3.40131	0.0026764	0.0035849	16
3.40326	0.00267895	0.0035839	16
3.40522	0.00268157	0.00358317	16
3.40717	0.00268424	0.00358271	16
3.40912	0.00268697	0.0035825	16
3.41108	0.00268976	0.00358256	16
3.41303	0.00269259	0.00358288	16
3.41498	0.00269546	0.00358346	16
3.41694	0.00269839	0.0035843	16
3.41889	0.00270136	0.00358536	16
3.42084	0.00270433	0.00358656	16
3.4228	0.0027073	0.0035879	16
3.42475	0.00271027	0.00358938	16
3.4267	0.00271324	0.003591	16
3.42866	0.00271621	0.00359275	16
3.43061	0.00271915	0.00359462	16
3.43256	0.00272205	0.00359659	16
3.43451	0.00272493	0.00359867	16
3.43647	0.00272776	0.00360086	16
3.43842	0.00273064	0.00360309	16
3.44037	0.00273362	0.00360529	16
3.44233	0.0027367	0.00360745	16
3.44428	0.00273985	0.00360949	16
3.44623	0.00274304	0.00361135	16
3.44819	0.00274628	0.00361303	16
3.45014	0.00274955	0.00361453	16
3.45209	0.00275285	0.00361586	16
3.45405	0.00275617	0.00361704	16
3.456	0.00275951	0.00361806	16
3.45795	0.00276286	0.00361894	16
3.4599	0.00276623	0.00361967	16
3.46186	0.00276961	0.00362026	16
3.46381	0.002773	0.00362071	16
3.46576	0.00277639	0.00362103	16
3.46772	0.00277986	0.00362116	16
3.46967	0.00278345	0.00362102	16
3.47162	0.00278714	0.0036206	16
3.47358	0.00279093	0.00361989	16
3.47553	0.00279482	0.00361891	16
3.47748	0.0027988	0.00361765	16
3.47944	0.00280287	0.00361614	16
3.48139	0.00280703	0.00361438	16
3.48334	0.00281127	0.00361238	16
3.48529	0.00281558	0.00361016	16
3.48725	0.00281996	0.00360772	16
3.4892	0.00282442	0.00360508	16
3.49115	0.00282896	0.00360225	16
3.49311	0.00283358	0.00359924	16
3.49506	0.00283828	0.00359606	16
3.49701	0.00284306	0.00359273	16
3.49897	0.0028479	0.00358924	16
3.50092	0.0028528	0.00358563	16
3.50287	0.00285775	0.00358188	16
3.50483	0.00286275	0.00357803	16
3.50678	0.0028678	0.00357409	16
3.50873	0.0028729	0.00357006	16
3.51069	0.00287803	0.00356597	16
3.51264	0.0028832	0.00356181	16
3.51459	0.00288838	0.0035576	16
3.51654	0.00289358	0.00355334	16
3.5185	0.00289878	0.00354905	16
3.52045	0.00290402	0.00354476	16
3.5224	0.00290931	0.0035405	16
3.52436	0.00291466	0.0035363	16
3.52631	0.00292008	0.00353219	16
3.52826	0.00292557	0.00352816	16
3.53022	0.00293113	0.00352425	16
3.53217	0.00293679	0.00352047	16
3.53412	0.00294257	0.00351683	16
3.53608	0.0029485	0.00351334	16
3.53803	0.00295458	0.00351002	16
3.53998	0.00296079	0.00350686	16
3.54193	0.00296711	0.00350386	16
3.54389	0.00297353	0.00350102	16
3.54584	0.00298005	0.00349835	16
3.54779	0.00298664	0.00349586	16
3.54975	0.00299331	0.00349353	16
3.5517	0.00300003	0.00349138	16
3.55365	0.00300682	0.00348942	16
3.55561	0.00301366	0.00348764	16
3.55756	0.00302053	0.00348597	16
3.55951	0.00302737	0.00348433	16
3.56147	0.00303417	0.00348272	16
3.56342	0.00304093	0.00348115	16
3.56537	0.00304768	0.00347962	16
3.56732	0.00305438	0.00347807	16
3.56928	0.00306103	0.00347641	16
3.57123	0.00306761	0.00347463	16
3.57318	0.00307414	0.00347276	16
3.57514	0.00308064	0.00347079	16
3.57709	0.00308711	0.00346873	16
3.57904	0.00309355	0.00346659	16
3.581	0.00309994	0.00346436	16
3.58295	0.00310628	0.00346204	16
3.5849	0.00311257	0.00345964	16
3.58686	0.0031188	0.00345717	16
3.58881	0.00312499	0.00345462	16
3.59076	0.00313115	0.00345209	16
3.59271	0.00313732	0.00344967	16
3.59467	0.00314348	0.00344736	16
3.59662	0.00314964	0.00344514	16
3.59857	0.00315579	0.00344302	16
3.60053	0.0031619	0.003441	16
3.60248	0.00316793	0.00343905	16
3.60443	0.00317387	0.00343717	16
3.60639	0.00317972	0.00343536	16
3.60834	0.00318545	0.0034336	16
3.61029	0.00319105	0.0034319	16
3.61225	0.00319651	0.00343016	16
3.6142	0.00320181	0.0034283	16
3.61615	0.00320697	0.00342632	16
3.61811	0.00321205	0.00342425	16
3.62006	0.00321712	0.00342212	16
3.62201	0.00322218	0.00341993	16
3.62396	0.00322729	0.00341779	16
3.62592	0.00323255	0.00341581	16
3.62787	0.00323793	0.00341399	16
3.62982	0.00324345	0.00341236	16
3.63178	0.0032491	0.00341094	16
3.63373	0.00325489	0.00340975	16
3.63568	0.00326081	0.00340879	16
3.63764	0.00326684	0.00340807	16
3.63959	0.00327296	0.00340761	16
3.64154	0.00327915	0.00340741	16
3.6435	0.00328542	0.00340748	16
3.64545	0.00329175	0.00340783	16
3.6474	0.00329815	0.00340848	16
3.64935	0.0033046	0.00340944	16
3.65131	0.00331109	0.0034107	16
3.65326	0.0033176	0.00341229	16
3.65521	0.00332413	0.00341419	16
3.65717	0.00333067	0.00341644	16
3.65912	0.00333721	0.00341901	16
3.66107	0.00334374	0.0034219	16
3.66303	0.00335027	0.00342513	16
3.66498	0.00335679	0.00342868	16
3.66693	0.0033633	0.00343257	16
3.66889	0.00336981	0.00343678	16
3.67084	0.00337633	0.00344131	16
3.67279	0.00338284	0.00344614	16
3.67474	0.00338935	0.00345128	16
3.6767	0.00339586	0.0034567	16
3.67865	0.00340238	0.0034624	16
3.6806	0.00340889	0.00346838	16
3.68256	0.00341539	0.00347462	16
3.68451	0.00342186	0.00348112	16
3.68646	0.00342828	0.00348781	16
3.68842	0.00343462	0.00349465	16
3.69037	0.00344088	0.00350161	16
3.69232	0.00344705	0.00350871	16
3.69428	0.00345314	0.00351593	16
3.69623	0.00345913	0.00352327	16
3.69818	0.00346504	0.00353073	16
3.70014	0.00347084	0.00353828	16
3.70209	0.00347658	0.00354594	16
3.70404	0.00348229	0.00355372	16
3.70599	0.00348793	0.00356159	16
3.70795	0.00349352	0.00356956	16
3.7099	0.00349905	0.00357761	16
3.71185	0.00350452	0.00358572	16
3.71381	0.00350992	0.00359392	16
3.71576	0.00351526	0.00360223	16
3.71771	0.00352054	0.00361063	16
3.71967	0.00352575	0.00361908	16
3.72162	0.00353089	0.00362759	16
3.72357	0.00353596	0.00363611	16
3.72553	0.00354095	0.00364464	16
3.72748	0.00354587	0.00365316	16
3.72943	0.00355073	0.00366163	16
3.73138	0.00355551	0.00367004	16
3.73334	0.00356023	0.00367837	16
3.73529	0.00356489	0.00368659	16
3.73724	0.00356949	0.00369469	16
3.7392	0.00357403	0.00370262	16
3.74115	0.0035785	0.00371038	16
3.7431	0.00358289	0.00371794	16
3.74506	0.00358717	0.00372528	16
3.74701	0.00359135	0.00373238	16
3.74896	0.0035954	0.00373922	16
3.75092	0.00359931	0.0037458	16
3.75287	0.00360309	0.0037521	16
3.75482	0.00360675	0.00375808	16
3.75677	0.00361029	0.00376373	16
3.75873	0.00361373	0.00376904	16
3.76068	0.00361706	0.00377398	16
3.76263	0.00362025	0.00377853	16
3.76459	0.00362331	0.00378267	16
3.76654	0.00362624	0.00378638	16
3.76849	0.00362904	0.00378965	16
3.77045	0.00363172	0.00379248	16
3.7724	0.00363427	0.00379484	16
3.77435	0.0036367	0.00379672	16
3.77631	0.00363897	0.00379813	16
3.77826	0.00364106	0.00379903	16
3.78021	0.00364297	0.00379943	16
3.78217	0.0036447	0.0037993	16
3.78412	0.00364626	0.00379866	16
3.78607	0.00364763	0.00379748	16
3.78802	0.0036488	0.00379575	16
3.78998	0.00364977	0.00379348	16
3.79193	0.00365053	0.00379065	16
3.79388	0.00365107	0.00378726	16
3.79584	0.0036514	0.00378333	16
3.79779	0.00365152	0.00377885	16
3.79974	0.00365143	0.00377382	16
3.8017	0.00365112	0.00376824	16
3.80365	0.00365059	0.00376212	16
3.8056	0.00364985	0.00375546	16
3.80756	0.0036489	0.00374827	16
3.80951	0.00364774	0.00374056	16
3.81146	0.00364634	0.00373232	16
3.81341	0.00364468	0.00372354	16
3.81537	0.00364276	0.00371425	16
3.81732	0.00364065	0.00370459	16
3.81927	0.00363841	0.00369473	16
3.82123	0.00363605	0.00368467	16
3.82318	0.00363357	0.00367444	16
3.82513	0.00363096	0.00366403	16
3.82709	0.00362822	0.00365346	16
3.82904	0.00362533	0.00364275	16
3.83099	0.00362231	0.0036319	16
3.83295	0.00361919	0.00362094	16
3.8349	0.00361598	0.00360988	16
3.83685	0.0036127	0.00359874	16
3.8388	0.00360934	0.00358753	16
3.84076	0.00360591	0.00357626	16
3.84271	0.00360244	0.00356495	16
3.84466	0.00359893	0.00355361	16
3.84662	0.00359538	0.00354225	16
3.84857	0.0035918	0.0035309	16
3.85052	0.00358819	0.00351956	16
3.85248	0.00358455	0.00350825	16
3.85443	0.00358088	0.00349699	16
3.85638	0.00357719	0.00348578	16
3.85834	0.00357348	0.00347466	16
3.86029	0.00356975	0.00346363	16
3.86224	0.00356599	0.00345269	16
3.86419	0.00356213	0.00344185	16
3.86615	0.00355814	0.00343109	16
3.8681	0.00355404	0.00342045	16
3.87005	0.00354982	0.00340992	16
3.87201	0.00354549	0.00339954	16
3.87396	0.00354105	0.0033893	16
3.87591	0.00353652	0.00337922	16
3.87787	0.00353189	0.00336931	16
3.87982	0.00352713	0.00335957	16
3.88177	0.00352216	0.00334998	16
3.88373	0.00351699	0.00334057	16
3.88568	0.00351161	0.00333134	16
3.88763	0.00350606	0.0033223	16
3.88959	0.00350037	0.00331349	16
3.89154	0.00349453	0.00330491	16
3.89349	0.00348855	0.00329656	16
3.89544	0.00348245	0.00328846	16
3.8974	0.00347625	0.00328062	16
3.89935	0.00346993	0.00327303	16
3.9013	0.00346345	0.00326568	16
3.90326	0.00345682	0.00325856	16
[truncated: 28,722 more rows]

## Sheet: Fig. 3e
time [s]	IEDs around LoWS
-3.00093	0.00287361	0.00302262	16
-2.99897	0.00287665	0.00302072	16
-2.99702	0.00287977	0.003019	16
-2.99507	0.00288298	0.00301745	16
-2.99312	0.00288627	0.00301608	16
-2.99116	0.00288964	0.00301487	16
-2.98921	0.00289307	0.00301381	16
-2.98726	0.00289654	0.00301289	16
-2.9853	0.00290006	0.0030121	16
-2.98335	0.00290361	0.00301143	16
-2.9814	0.00290721	0.00301089	16
-2.97944	0.00291084	0.00301048	16
-2.97749	0.0029145	0.00301018	16
-2.97554	0.00291816	0.00301001	16
-2.97358	0.0029218	0.00300994	16
-2.97163	0.00292535	0.00300989	16
-2.96968	0.00292874	0.00300975	16
-2.96773	0.00293198	0.00300952	16
-2.96577	0.00293505	0.00300921	16
-2.96382	0.00293796	0.00300881	16
-2.96187	0.00294071	0.00300833	16
-2.95991	0.00294329	0.00300776	16
-2.95796	0.00294572	0.00300712	16
-2.95601	0.00294804	0.0030064	16
-2.95405	0.00295022	0.00300558	16
-2.9521	0.00295221	0.00300465	16
-2.95015	0.00295402	0.0030036	16
-2.94819	0.00295566	0.00300244	16
-2.94624	0.00295711	0.00300119	16
-2.94429	0.00295837	0.00299984	16
-2.94233	0.00295944	0.00299838	16
-2.94038	0.00296031	0.0029968	16
-2.93843	0.00296098	0.00299505	16
-2.93648	0.00296146	0.00299312	16
-2.93452	0.00296172	0.002991	16
-2.93257	0.00296176	0.0029887	16
-2.93062	0.00296158	0.00298621	16
-2.92866	0.00296118	0.00298356	16
-2.92671	0.00296056	0.00298075	16
-2.92476	0.00295975	0.00297779	16
-2.9228	0.00295874	0.0029747	16
-2.92085	0.00295752	0.00297148	16
-2.9189	0.00295608	0.00296813	16
-2.91694	0.00295441	0.00296467	16
-2.91499	0.00295253	0.0029611	16
-2.91304	0.00295042	0.00295744	16
-2.91109	0.00294809	0.00295369	16
-2.90913	0.00294555	0.00294988	16
-2.90718	0.00294279	0.002946	16
-2.90523	0.00293981	0.00294207	16
-2.90327	0.00293663	0.0029381	16
-2.90132	0.00293323	0.0029341	16
-2.89937	0.00292955	0.00292998	16
-2.89741	0.00292554	0.00292564	16
-2.89546	0.00292118	0.00292109	16
-2.89351	0.00291647	0.00291633	16
-2.89155	0.00291142	0.0029114	16
-2.8896	0.00290606	0.00290633	16
-2.88765	0.00290041	0.00290114	16
-2.8857	0.00289448	0.00289583	16
-2.88374	0.00288826	0.0028904	16
-2.88179	0.00288174	0.00288483	16
-2.87984	0.00287491	0.00287914	16
-2.87788	0.00286779	0.00287333	16
-2.87593	0.00286038	0.0028674	16
-2.87398	0.00285267	0.00286138	16
-2.87202	0.00284468	0.00285528	16
-2.87007	0.00283638	0.00284907	16
-2.86812	0.00282773	0.00284271	16
-2.86616	0.00281874	0.00283622	16
-2.86421	0.00280942	0.00282961	16
-2.86226	0.00279977	0.00282288	16
-2.86031	0.00278983	0.00281606	16
-2.85835	0.00277962	0.00280921	16
-2.8564	0.00276918	0.00280235	16
-2.85445	0.00275851	0.00279551	16
-2.85249	0.00274762	0.00278871	16
-2.85054	0.00273653	0.00278195	16
-2.84859	0.00272523	0.00277525	16
-2.84663	0.00271374	0.00276863	16
-2.84468	0.00270206	0.00276208	16
-2.84273	0.00269022	0.00275564	16
-2.84077	0.00267824	0.00274935	16
-2.83882	0.00266612	0.00274322	16
-2.83687	0.00265387	0.00273724	16
-2.83491	0.0026415	0.00273144	16
-2.83296	0.00262902	0.00272582	16
-2.83101	0.00261642	0.00272036	16
-2.82906	0.0026037	0.00271508	16
-2.8271	0.00259085	0.00270996	16
-2.82515	0.00257786	0.00270501	16
-2.8232	0.00256475	0.00270023	16
-2.82124	0.00255152	0.00269563	16
-2.81929	0.00253818	0.0026912	16
-2.81734	0.00252472	0.00268693	16
-2.81538	0.00251116	0.00268282	16
-2.81343	0.00249749	0.00267886	16
-2.81148	0.00248373	0.00267505	16
-2.80952	0.00246988	0.0026714	16
-2.80757	0.00245596	0.00266789	16
-2.80562	0.00244197	0.00266453	16
-2.80367	0.00242792	0.00266132	16
-2.80171	0.00241379	0.00265825	16
-2.79976	0.00239958	0.00265534	16
-2.79781	0.00238529	0.00265261	16
-2.79585	0.00237092	0.00265006	16
-2.7939	0.0023565	0.00264769	16
-2.79195	0.00234204	0.00264549	16
-2.78999	0.00232753	0.00264347	16
-2.78804	0.00231301	0.00264161	16
-2.78609	0.00229846	0.0026399	16
-2.78413	0.0022839	0.00263835	16
-2.78218	0.00226933	0.00263693	16
-2.78023	0.00225478	0.00263564	16
-2.77828	0.00224023	0.00263447	16
-2.77632	0.00222571	0.00263345	16
-2.77437	0.00221125	0.00263259	16
-2.77242	0.00219686	0.0026319	16
-2.77046	0.00218256	0.0026314	16
-2.76851	0.00216837	0.00263106	16
-2.76656	0.00215428	0.00263085	16
-2.7646	0.00214039	0.00263081	16
-2.76265	0.00212678	0.00263096	16
-2.7607	0.00211345	0.00263128	16
-2.75874	0.00210042	0.00263173	16
-2.75679	0.00208769	0.00263229	16
-2.75484	0.00207529	0.002633	16
-2.75288	0.00206323	0.00263393	16
-2.75093	0.00205147	0.00263506	16
-2.74898	0.00204002	0.00263638	16
-2.74703	0.00202889	0.00263787	16
-2.74507	0.00201809	0.00263955	16
-2.74312	0.00200764	0.00264138	16
-2.74117	0.00199753	0.00264336	16
-2.73921	0.00198778	0.00264547	16
-2.73726	0.00197839	0.00264769	16
-2.73531	0.00196937	0.00265	16
-2.73335	0.00196072	0.00265239	16
-2.7314	0.00195245	0.00265486	16
-2.72945	0.00194458	0.00265738	16
-2.72749	0.00193711	0.00265996	16
-2.72554	0.00193003	0.00266257	16
-2.72359	0.00192336	0.0026652	16
-2.72164	0.00191708	0.00266782	16
-2.71968	0.0019112	0.00267044	16
-2.71773	0.00190572	0.00267303	16
-2.71578	0.00190064	0.00267559	16
-2.71382	0.00189596	0.0026781	16
-2.71187	0.00189168	0.00268056	16
-2.70992	0.00188781	0.00268296	16
-2.70796	0.00188434	0.0026853	16
-2.70601	0.00188126	0.0026876	16
-2.70406	0.00187855	0.00268985	16
-2.7021	0.00187619	0.00269203	16
-2.70015	0.00187418	0.00269413	16
-2.6982	0.0018725	0.00269616	16
-2.69625	0.00187111	0.0026981	16
-2.69429	0.00186997	0.00269996	16
-2.69234	0.00186907	0.00270176	16
-2.69039	0.00186838	0.00270354	16
-2.68843	0.00186792	0.00270529	16
-2.68648	0.00186768	0.00270703	16
-2.68453	0.00186765	0.00270875	16
-2.68257	0.00186785	0.00271046	16
-2.68062	0.0018683	0.00271215	16
-2.67867	0.00186904	0.0027138	16
-2.67671	0.00187008	0.00271544	16
-2.67476	0.00187142	0.00271709	16
-2.67281	0.00187308	0.00271878	16
-2.67085	0.00187504	0.00272053	16
-2.6689	0.00187732	0.00272235	16
-2.66695	0.00187993	0.00272422	16
-2.665	0.00188288	0.00272616	16
-2.66304	0.00188618	0.00272817	16
-2.66109	0.00188983	0.00273027	16
-2.65914	0.00189382	0.00273245	16
-2.65718	0.00189821	0.00273471	16
-2.65523	0.00190304	0.00273701	16
-2.65328	0.00190834	0.00273939	16
-2.65132	0.00191415	0.00274187	16
-2.64937	0.00192048	0.00274449	16
-2.64742	0.00192726	0.0027472	16
-2.64546	0.00193444	0.00274998	16
-2.64351	0.001942	0.00275285	16
-2.64156	0.00194995	0.00275581	16
-2.63961	0.00195827	0.00275887	16
-2.63765	0.00196697	0.00276201	16
-2.6357	0.00197606	0.00276522	16
-2.63375	0.00198554	0.0027685	16
-2.63179	0.00199539	0.00277183	16
[truncated: 2,884 more rows]

## Sheet: Fig. 3f
IED rate	nSW rate
[truncated: 16 more rows]

[truncated: 9 more sheets: Fig. 4, Fig. 5b, Fig. 5c, Fig. 5d, Fig. 6a, Fig. 6b, Fig. 6c, Fig. 7a, Fig. 7b]
